# Supplementary material for: (2E)-3-(2-Bromo­phen­yl)-1-(5-bromo­thio­phen-2-yl)prop-2-en-1-one
Source: Acta Crystallogr Sect E Struct Rep Online. 2012 Nov 28;68(Pt 12):o3456. doi: 10.1107/S1600536812047939 (PMC3589032; doi:10.1107/S1600536812047939)
Supplement: Supplementary file 1 [file e-68-o3456-sup1.cif]

##############################################################################
#                                                                            #
# This CIF contains the data in a paper accepted for publication in          #
# Acta Crystallographica Section E. It conforms to the requirements of       #
# Notes for Authors for Acta Crystallographica Section E, and has been       #
# peer reviewed under the auspices of the IUCr Commission on Journals.       #
#                                                                            #
# Full details of the Crystallographic Information File format               #
# are given in the paper "The Crystallographic Information File (CIF):       #
# a New Standard Archive File for Crystallography" by S. R. Hall, F. H.      #
# Allen and I. D. Brown [Acta Cryst. (1991), A47, 655-685].                  #
#                                                                            #
# The current version of the core CIF dictionary is obtainable from          #
# ftp://ftp.iucr.org/pub/cif_core.dic.                                       #
#                                                                            #
# Software is freely available for graphical display of the structure(s)     #
# in this CIF. For information consult the CIF software page                 #
# http://www.iucr.org/resources/cif/software.                                #
#                                                                            #
# This file may be used for bona fide research purposes within the           #
# scientific community so long as proper attribution is given to the journal # 
# article from which it was obtained.                                        #
#                                                                            #
##############################################################################
data_I
_audit_creation_method     SHELXL-97
_chemical_name_systematic
;
(2<i>E</i>)-3-(2-Bromophenyl)-1-(5-bromothiophen-2-yl)prop-2-en-1-one
;
_chemical_name_common     ?
_chemical_formula_moiety     'C13 H8 Br2 O S'
_chemical_formula_sum     'C13 H8 Br2 O S'
_chemical_formula_iupac     'C13 H8 Br2 O S'
_chemical_formula_weight     372.07
_chemical_melting_point     403
_symmetry_cell_setting     monoclinic
_symmetry_space_group_name_H-M     'C c'
_symmetry_space_group_name_Hall     'C -2yc'
loop_
    _symmetry_equiv_pos_as_xyz
    'x, y, z'
    'x, -y, z+1/2'
    'x+1/2, y+1/2, z'
    'x+1/2, -y+1/2, z+1/2'
_cell_length_a     34.524(8)
_cell_length_b     3.9994(9)
_cell_length_c     23.428(5)
_cell_angle_alpha     90.00
_cell_angle_beta     126.804(3)
_cell_angle_gamma     90.00
_cell_volume     2590.1(10)
_cell_formula_units_Z     8
_cell_measurement_reflns_used     5988
_cell_measurement_theta_min     1.75
_cell_measurement_theta_max     28.02
_cell_measurement_temperature     293(2)
_exptl_crystal_description     prism
_exptl_crystal_colour     colourless
_exptl_crystal_size_max     0.22
_exptl_crystal_size_mid     0.15
_exptl_crystal_size_min     0.12
_exptl_crystal_density_diffrn     1.908
_exptl_crystal_density_meas     ?
_exptl_crystal_density_method     'not measured'
_exptl_crystal_F_000     1440
_exptl_absorpt_coefficient_mu     6.399
_exptl_absorpt_correction_type     multi-scan
_exptl_absorpt_process_details
                               '(<i>CrysAlis PRO</i>; Oxford Diffraction, 2010)'
_exptl_absorpt_correction_T_min     0.228
_exptl_absorpt_correction_T_max     1.000
_diffrn_ambient_temperature     293(2)
_diffrn_radiation_type     MoK\a
_diffrn_radiation_wavelength     0.71073
_diffrn_radiation_source     'Mova (Mo) X-ray Source'
_diffrn_radiation_monochromator     'mirror'
_diffrn_measurement_device_type
;
Oxford Diffraction Xcalibur
;
_diffrn_measurement_method     '\w scans'
_diffrn_detector_area_resol_mean     16.0839
_diffrn_reflns_number     13574
_diffrn_reflns_av_R_equivalents     0.0508
_diffrn_reflns_av_sigmaI/netI     0.0797
_diffrn_reflns_theta_min     1.75
_diffrn_reflns_theta_max     28.02
_diffrn_reflns_theta_full     28.02
_diffrn_measured_fraction_theta_max     0.978
_diffrn_measured_fraction_theta_full     0.978
_diffrn_reflns_limit_h_min     -44
_diffrn_reflns_limit_h_max     44
_diffrn_reflns_limit_k_min     -5
_diffrn_reflns_limit_k_max     5
_diffrn_reflns_limit_l_min     -30
_diffrn_reflns_limit_l_max     30
_diffrn_standards_number     0
_diffrn_standards_interval_count     ?
_diffrn_standards_interval_time     ?
_diffrn_standards_decay_%     ?
_refine_special_details
;
Refinement of <i>F</i>^2^ against ALL reflections. The weighted <i>R</i>-factor
<i>wR</i> and goodness of fit <i>S</i> are based on <i>F</i>^2^, conventional
<i>R</i>-factors <i>R</i> are based on <i>F</i>, with <i>F</i> set to zero for
negative <i>F</i>^2^. The threshold expression of <i>F</i>^2^ >
2\s(<i>F</i>^2^) is used only for calculating <i>R</i>-factors(gt) <i>etc</i>.
and is not relevant to the choice of reflections for refinement.
<i>R</i>-factors based on <i>F</i>^2^ are statistically about twice as large
as those based on <i>F</i>, and <i>R</i>- factors based on ALL data will be
even larger.
;
_reflns_number_total     5988
_reflns_number_gt     4266
_reflns_threshold_expression     I>2\s(I)
_refine_ls_structure_factor_coef     Fsqd
_refine_ls_matrix_type     full
_refine_ls_R_factor_all     0.0756
_refine_ls_R_factor_gt     0.0474
_refine_ls_wR_factor_gt     0.0960
_refine_ls_wR_factor_ref     0.1090
_refine_ls_goodness_of_fit_ref     0.974
_refine_ls_restrained_S_all     0.973
_refine_ls_number_reflns     5988
_refine_ls_number_parameters     308
_refine_ls_number_restraints     2
_refine_ls_hydrogen_treatment     constr
_refine_ls_weighting_scheme     calc
_refine_ls_weighting_details
                 'calc w=1/[\s^2^(Fo^2^)+(0.0425P)^2^] where P=(Fo^2^+2Fc^2^)/3'
_atom_sites_solution_hydrogens     geom
_atom_sites_solution_primary     direct
_atom_sites_solution_secondary     difmap
_refine_ls_shift/su_max     0.000
_refine_ls_shift/su_mean     0.000
_refine_diff_density_max     0.577
_refine_diff_density_min     -0.441
_refine_ls_extinction_method     none
_refine_ls_extinction_coef     ?
_refine_ls_abs_structure_details     'Flack (1983), 2846 Friedel pairs'
_refine_ls_abs_structure_Flack     0.000(13)
loop_
    _atom_type_symbol
    _atom_type_description
    _atom_type_scat_dispersion_real
    _atom_type_scat_dispersion_imag
    _atom_type_scat_source
    'C' 'C' 0.0033 0.0016
                         'International Tables Vol C Tables 4.2.6.8 and 6.1.1.4'
    'H' 'H' 0.0000 0.0000
                         'International Tables Vol C Tables 4.2.6.8 and 6.1.1.4'
    'O' 'O' 0.0106 0.0060
                         'International Tables Vol C Tables 4.2.6.8 and 6.1.1.4'
    'S' 'S' 0.1246 0.1234
                         'International Tables Vol C Tables 4.2.6.8 and 6.1.1.4'
    'Br' 'Br' -0.2901 2.4595
                         'International Tables Vol C Tables 4.2.6.8 and 6.1.1.4'
_computing_data_collection     '<i>CrysAlis PRO</i> (Oxford Diffraction, 2010)'
_computing_cell_refinement     '<i>CrysAlis PRO</i> (Oxford Diffraction, 2010)'
_computing_data_reduction     '<i>CrysAlis PRO</i> (Oxford Diffraction, 2010)'
_computing_structure_solution     '<i>SHELXS97</i> (Sheldrick, 2008)'
_computing_structure_refinement     '<i>SHELXL97</i> (Sheldrick, 2008)'
_computing_molecular_graphics     '<i>ORTEP-3</i> (Farrugia, 2012)'
_computing_publication_material     '<i>WinGX</i> (Farrugia, 2012)'
loop_
    _atom_site_type_symbol
    _atom_site_label
    _atom_site_fract_x
    _atom_site_fract_y
    _atom_site_fract_z
    _atom_site_U_iso_or_equiv
    _atom_site_adp_type
    _atom_site_calc_flag
    _atom_site_refinement_flags
    _atom_site_occupancy
    _atom_site_symmetry_multiplicity
    _atom_site_disorder_assembly
    _atom_site_disorder_group
    Br Br1A 0.49316(2) 0.58296(18) 0.54216(3) 0.05287(19) Uani d . 1 1 . .
    Br Br2A 0.83387(2) -0.64813(18) 0.74346(3) 0.0554(2) Uani d . 1 1 . .
    S S3A 0.58670(6) 0.2854(4) 0.57198(9) 0.0491(4) Uani d . 1 1 . .
    O O4A 0.6766(2) -0.0276(16) 0.6126(3) 0.0756(17) Uani d . 1 1 . .
    C C5A 0.5553(2) 0.3956(14) 0.6035(4) 0.0416(14) Uani d . 1 1 . .
    C C6A 0.5789(2) 0.3287(16) 0.6733(3) 0.0468(16) Uani d . 1 1 . .
    H H6A 0.5664 0.3709 0.6983 0.056 Uiso calc R 1 1 . .
    C C7A 0.6247(3) 0.1873(16) 0.7037(4) 0.0498(17) Uani d . 1 1 . .
    H H7A 0.6463 0.1295 0.7516 0.060 Uiso calc R 1 1 . .
    C C8A 0.6338(2) 0.1449(14) 0.6553(3) 0.0391(14) Uani d . 1 1 . .
    C C9A 0.6763(3) 0.0017(17) 0.6631(4) 0.0466(15) Uani d . 1 1 . .
    C C10A 0.7161(3) -0.1089(17) 0.7347(4) 0.0531(18) Uani d . 1 1 . .
    H H10A 0.7143 -0.0709 0.7722 0.064 Uiso calc R 1 1 . .
    C C11A 0.7544(2) -0.2607(15) 0.7476(4) 0.0445(15) Uani d . 1 1 . .
    H H11A 0.7537 -0.3056 0.7081 0.053 Uiso calc R 1 1 . .
    C C12A 0.7978(2) -0.3670(14) 0.8162(4) 0.0404(14) Uani d . 1 1 . .
    C C13A 0.8033(3) -0.3032(18) 0.8802(4) 0.0549(18) Uani d . 1 1 . .
    H H13A 0.7785 -0.1964 0.8779 0.066 Uiso calc R 1 1 . .
    C C14A 0.8448(3) -0.3956(19) 0.9463(4) 0.0544(18) Uani d . 1 1 . .
    H H14A 0.8472 -0.3529 0.9873 0.065 Uiso calc R 1 1 . .
    C C15A 0.8820(3) -0.5488(17) 0.9512(4) 0.0535(17) Uani d . 1 1 . .
    H H15A 0.9097 -0.6088 0.9957 0.064 Uiso calc R 1 1 . .
    C C16A 0.8787(3) -0.6158(15) 0.8903(4) 0.0495(16) Uani d . 1 1 . .
    H H16A 0.9043 -0.7155 0.8934 0.059 Uiso calc R 1 1 . .
    C C17A 0.8364(2) -0.5300(14) 0.8248(3) 0.0405(14) Uani d . 1 1 . .
    Br Br1B 0.84144(3) -1.0016(2) 1.09708(4) 0.0628(2) Uani d . 1 1 . .
    Br Br2B 0.47871(3) -0.1788(2) 0.68156(4) 0.0673(2) Uani d . 1 1 . .
    S S3B 0.75065(6) -0.6749(4) 0.96145(9) 0.0487(4) Uani d . 1 1 . .
    O O4B 0.6618(2) -0.3491(14) 0.8424(3) 0.0657(14) Uani d . 1 1 . .
    C C5B 0.7785(2) -0.8334(15) 1.0463(3) 0.0461(16) Uani d . 1 1 . .
    C C6B 0.7510(3) -0.8115(17) 1.0687(4) 0.0541(17) Uani d . 1 1 . .
    H H6B 0.7601 -0.8887 1.1126 0.065 Uiso calc R 1 1 . .
    C C7B 0.7066(2) -0.6571(17) 1.0175(3) 0.0492(16) Uani d . 1 1 . .
    H H7B 0.6832 -0.6189 1.0248 0.059 Uiso calc R 1 1 . .
    C C8B 0.7003(2) -0.5683(15) 0.9569(3) 0.0418(15) Uani d . 1 1 . .
    C C9B 0.6608(3) -0.4037(18) 0.8926(4) 0.0468(14) Uani d . 1 1 . .
    C C10B 0.6193(2) -0.2910(17) 0.8921(3) 0.0478(16) Uani d . 1 1 . .
    H H10B 0.6217 -0.3147 0.9336 0.057 Uiso calc R 1 1 . .
    C C11B 0.5802(3) -0.1621(17) 0.8367(4) 0.0484(16) Uani d . 1 1 . .
    H H11B 0.5789 -0.1439 0.7959 0.058 Uiso calc R 1 1 . .
    C C12B 0.5375(2) -0.0406(16) 0.8307(3) 0.0421(15) Uani d . 1 1 . .
    C C13B 0.5440(3) 0.0730(18) 0.8926(4) 0.0573(18) Uani d . 1 1 . .
    H H13B 0.5748 0.0715 0.9357 0.069 Uiso calc R 1 1 . .
    C C14B 0.5053(3) 0.187(2) 0.8903(4) 0.066(2) Uani d . 1 1 . .
    H H14B 0.5102 0.2568 0.9320 0.080 Uiso calc R 1 1 . .
    C C15B 0.4599(3) 0.198(2) 0.8271(5) 0.064(2) Uani d . 1 1 . .
    H H15B 0.4339 0.2748 0.8258 0.077 Uiso calc R 1 1 . .
    C C16B 0.4530(3) 0.0956(18) 0.7660(4) 0.0573(19) Uani d . 1 1 . .
    H H16B 0.4223 0.1065 0.7227 0.069 Uiso calc R 1 1 . .
    C C17B 0.4913(3) -0.0237(16) 0.7683(4) 0.0484(16) Uani d . 1 1 . .
loop_
    _atom_site_aniso_label
    _atom_site_aniso_U_11
    _atom_site_aniso_U_22
    _atom_site_aniso_U_33
    _atom_site_aniso_U_12
    _atom_site_aniso_U_13
    _atom_site_aniso_U_23
    Br1A 0.0393(4) 0.0547(3) 0.0606(5) 0.0062(3) 0.0277(4) 0.0033(4)
    Br2A 0.0560(5) 0.0566(4) 0.0650(5) 0.0045(3) 0.0424(4) -0.0061(4)
    S3A 0.0474(10) 0.0591(10) 0.0469(9) 0.0091(8) 0.0315(9) 0.0035(8)
    O4A 0.060(4) 0.114(5) 0.066(4) 0.028(3) 0.045(3) 0.009(3)
    C5A 0.035(3) 0.034(3) 0.055(4) -0.004(3) 0.026(3) -0.005(3)
    C6A 0.047(4) 0.057(4) 0.043(4) 0.009(3) 0.031(3) 0.004(3)
    C7A 0.049(4) 0.052(4) 0.048(4) 0.010(3) 0.029(4) 0.004(3)
    C8A 0.042(4) 0.034(3) 0.048(4) 0.003(3) 0.030(3) 0.002(3)
    C9A 0.046(4) 0.052(4) 0.051(4) 0.002(3) 0.034(4) 0.000(3)
    C10A 0.054(5) 0.053(4) 0.069(5) 0.006(3) 0.045(4) 0.003(4)
    C11A 0.037(4) 0.049(3) 0.054(4) 0.001(3) 0.030(3) 0.004(3)
    C12A 0.035(3) 0.037(3) 0.051(4) 0.000(3) 0.027(3) 0.004(3)
    C13A 0.054(5) 0.058(4) 0.074(5) 0.004(4) 0.050(4) 0.000(4)
    C14A 0.053(5) 0.062(4) 0.045(4) -0.007(4) 0.028(4) -0.003(3)
    C15A 0.046(4) 0.055(4) 0.056(4) -0.001(3) 0.029(4) 0.000(3)
    C16A 0.040(4) 0.044(4) 0.061(4) 0.000(3) 0.028(4) -0.001(3)
    C17A 0.048(4) 0.031(3) 0.050(4) -0.002(3) 0.033(4) 0.000(3)
    Br1B 0.0518(5) 0.0594(4) 0.0590(5) 0.0080(4) 0.0235(4) -0.0050(4)
    Br2B 0.0649(6) 0.0759(5) 0.0509(4) 0.0063(4) 0.0293(4) -0.0050(4)
    S3B 0.0485(10) 0.0561(10) 0.0487(9) -0.0001(8) 0.0330(9) 0.0004(8)
    O4B 0.064(4) 0.090(4) 0.050(3) 0.016(3) 0.037(3) 0.014(3)
    C5B 0.049(4) 0.034(3) 0.048(4) -0.005(3) 0.025(4) -0.004(3)
    C6B 0.057(5) 0.058(4) 0.049(4) 0.004(4) 0.033(4) 0.008(3)
    C7B 0.042(4) 0.064(4) 0.048(4) -0.003(3) 0.030(4) -0.002(3)
    C8B 0.050(4) 0.039(3) 0.043(4) -0.003(3) 0.032(3) -0.003(3)
    C9B 0.045(4) 0.049(3) 0.042(3) -0.001(3) 0.024(3) 0.000(3)
    C10B 0.040(4) 0.060(4) 0.037(3) 0.000(3) 0.019(3) 0.005(3)
    C11B 0.050(4) 0.056(4) 0.045(4) -0.002(3) 0.032(4) 0.000(3)
    C12B 0.035(4) 0.044(4) 0.040(3) -0.001(3) 0.019(3) 0.006(3)
    C13B 0.058(5) 0.061(4) 0.062(5) -0.010(4) 0.041(4) -0.003(4)
    C14B 0.072(6) 0.077(6) 0.056(5) 0.008(5) 0.042(5) -0.009(4)
    C15B 0.059(5) 0.068(5) 0.076(6) 0.003(4) 0.046(5) -0.004(4)
    C16B 0.046(5) 0.061(5) 0.056(4) 0.008(3) 0.026(4) 0.011(4)
    C17B 0.059(5) 0.043(4) 0.055(4) 0.005(3) 0.040(4) 0.007(3)
_geom_special_details
;
All s.u.'s (except the s.u. in the dihedral angle between two l.s. planes) are
estimated using the full covariance matrix. The cell s.u.'s are taken into
account individually in the estimation of s.u.'s in distances, angles and
torsion angles; correlations between s.u.'s in cell parameters are only used
when they are defined by crystal symmetry. An approximate (isotropic)
treatment of cell s.u.'s is used for estimating s.u.'s involving l.s. planes.
;
loop_
    _geom_bond_atom_site_label_1
    _geom_bond_atom_site_label_2
    _geom_bond_site_symmetry_2
    _geom_bond_distance
    _geom_bond_publ_flag
    Br1A C5A . 1.880(6) ?
    Br2A C17A . 1.913(6) ?
    S3A C5A . 1.694(6) ?
    S3A C8A . 1.723(7) ?
    O4A C9A . 1.197(8) ?
    C5A C6A . 1.346(9) ?
    C6A C7A . 1.407(9) ?
    C6A H6A . 0.9300 ?
    C7A C8A . 1.354(9) ?
    C7A H7A . 0.9300 ?
    C8A C9A . 1.481(9) ?
    C9A C10A . 1.461(10) ?
    C10A C11A . 1.316(9) ?
    C10A H10A . 0.9300 ?
    C11A C12A . 1.458(9) ?
    C11A H11A . 0.9300 ?
    C12A C17A . 1.385(9) ?
    C12A C13A . 1.416(10) ?
    C13A C14A . 1.388(11) ?
    C13A H13A . 0.9300 ?
    C14A C15A . 1.364(10) ?
    C14A H14A . 0.9300 ?
    C15A C16A . 1.388(10) ?
    C15A H15A . 0.9300 ?
    C16A C17A . 1.387(9) ?
    C16A H16A . 0.9300 ?
    Br1B C5B . 1.870(7) ?
    Br2B C17B . 1.909(7) ?
    S3B C5B . 1.729(7) ?
    S3B C8B . 1.731(7) ?
    O4B C9B . 1.217(9) ?
    C5B C6B . 1.333(10) ?
    C6B C7B . 1.403(10) ?
    C6B H6B . 0.9300 ?
    C7B C8B . 1.350(9) ?
    C7B H7B . 0.9300 ?
    C8B C9B . 1.449(10) ?
    C9B C10B . 1.496(11) ?
    C10B C11B . 1.293(9) ?
    C10B H10B . 0.9300 ?
    C11B C12B . 1.478(10) ?
    C11B H11B . 0.9300 ?
    C12B C17B . 1.376(9) ?
    C12B C13B . 1.402(10) ?
    C13B C14B . 1.382(11) ?
    C13B H13B . 0.9300 ?
    C14B C15B . 1.368(11) ?
    C14B H14B . 0.9300 ?
    C15B C16B . 1.367(10) ?
    C15B H15B . 0.9300 ?
    C16B C17B . 1.376(10) ?
    C16B H16B . 0.9300 ?
loop_
    _geom_angle_atom_site_label_1
    _geom_angle_atom_site_label_2
    _geom_angle_atom_site_label_3
    _geom_angle_site_symmetry_1
    _geom_angle_site_symmetry_3
    _geom_angle
    _geom_angle_publ_flag
    C5A S3A C8A . . 90.4(3) ?
    C6A C5A S3A . . 113.4(5) ?
    C6A C5A Br1A . . 126.2(5) ?
    S3A C5A Br1A . . 120.4(4) ?
    C5A C6A C7A . . 112.0(6) ?
    C5A C6A H6A . . 124.0 ?
    C7A C6A H6A . . 124.0 ?
    C8A C7A C6A . . 112.2(6) ?
    C8A C7A H7A . . 123.9 ?
    C6A C7A H7A . . 123.9 ?
    C7A C8A C9A . . 130.8(6) ?
    C7A C8A S3A . . 112.0(5) ?
    C9A C8A S3A . . 117.3(5) ?
    O4A C9A C10A . . 123.1(7) ?
    O4A C9A C8A . . 120.8(7) ?
    C10A C9A C8A . . 116.1(6) ?
    C11A C10A C9A . . 121.9(7) ?
    C11A C10A H10A . . 119.0 ?
    C9A C10A H10A . . 119.0 ?
    C10A C11A C12A . . 128.0(7) ?
    C10A C11A H11A . . 116.0 ?
    C12A C11A H11A . . 116.0 ?
    C17A C12A C13A . . 115.1(6) ?
    C17A C12A C11A . . 124.1(6) ?
    C13A C12A C11A . . 120.8(6) ?
    C14A C13A C12A . . 121.8(7) ?
    C14A C13A H13A . . 119.1 ?
    C12A C13A H13A . . 119.1 ?
    C15A C14A C13A . . 120.3(7) ?
    C15A C14A H14A . . 119.9 ?
    C13A C14A H14A . . 119.9 ?
    C14A C15A C16A . . 120.5(7) ?
    C14A C15A H15A . . 119.8 ?
    C16A C15A H15A . . 119.8 ?
    C17A C16A C15A . . 118.2(7) ?
    C17A C16A H16A . . 120.9 ?
    C15A C16A H16A . . 120.9 ?
    C12A C17A C16A . . 124.1(6) ?
    C12A C17A Br2A . . 120.4(5) ?
    C16A C17A Br2A . . 115.5(5) ?
    C5B S3B C8B . . 90.4(3) ?
    C6B C5B S3B . . 113.1(5) ?
    C6B C5B Br1B . . 127.1(5) ?
    S3B C5B Br1B . . 119.8(4) ?
    C5B C6B C7B . . 111.4(6) ?
    C5B C6B H6B . . 124.3 ?
    C7B C6B H6B . . 124.3 ?
    C8B C7B C6B . . 114.8(6) ?
    C8B C7B H7B . . 122.6 ?
    C6B C7B H7B . . 122.6 ?
    C7B C8B C9B . . 132.2(7) ?
    C7B C8B S3B . . 110.4(5) ?
    C9B C8B S3B . . 117.4(5) ?
    O4B C9B C8B . . 122.2(7) ?
    O4B C9B C10B . . 121.4(7) ?
    C8B C9B C10B . . 116.4(6) ?
    C11B C10B C9B . . 123.1(6) ?
    C11B C10B H10B . . 118.5 ?
    C9B C10B H10B . . 118.5 ?
    C10B C11B C12B . . 127.4(6) ?
    C10B C11B H11B . . 116.3 ?
    C12B C11B H11B . . 116.3 ?
    C17B C12B C13B . . 116.6(6) ?
    C17B C12B C11B . . 124.9(6) ?
    C13B C12B C11B . . 118.4(6) ?
    C14B C13B C12B . . 120.9(7) ?
    C14B C13B H13B . . 119.5 ?
    C12B C13B H13B . . 119.5 ?
    C15B C14B C13B . . 120.6(7) ?
    C15B C14B H14B . . 119.7 ?
    C13B C14B H14B . . 119.7 ?
    C16B C15B C14B . . 119.4(7) ?
    C16B C15B H15B . . 120.3 ?
    C14B C15B H15B . . 120.3 ?
    C15B C16B C17B . . 120.2(7) ?
    C15B C16B H16B . . 119.9 ?
    C17B C16B H16B . . 119.9 ?
    C12B C17B C16B . . 122.3(6) ?
    C12B C17B Br2B . . 119.7(5) ?
    C16B C17B Br2B . . 118.0(6) ?
loop_
    _geom_torsion_atom_site_label_1
    _geom_torsion_atom_site_label_2
    _geom_torsion_atom_site_label_3
    _geom_torsion_atom_site_label_4
    _geom_torsion_site_symmetry_1
    _geom_torsion_site_symmetry_2
    _geom_torsion_site_symmetry_3
    _geom_torsion_site_symmetry_4
    _geom_torsion
    _geom_torsion_publ_flag
    C8A S3A C5A C6A . . . . -0.3(5) ?
    C8A S3A C5A Br1A . . . . -179.1(4) ?
    S3A C5A C6A C7A . . . . 1.0(8) ?
    Br1A C5A C6A C7A . . . . 179.7(5) ?
    C5A C6A C7A C8A . . . . -1.4(9) ?
    C6A C7A C8A C9A . . . . -178.8(6) ?
    C6A C7A C8A S3A . . . . 1.2(8) ?
    C5A S3A C8A C7A . . . . -0.5(5) ?
    C5A S3A C8A C9A . . . . 179.4(5) ?
    C7A C8A C9A O4A . . . . 176.7(8) ?
    S3A C8A C9A O4A . . . . -3.2(9) ?
    C7A C8A C9A C10A . . . . -1.3(11) ?
    S3A C8A C9A C10A . . . . 178.7(5) ?
    O4A C9A C10A C11A . . . . -2.6(11) ?
    C8A C9A C10A C11A . . . . 175.4(6) ?
    C9A C10A C11A C12A . . . . 176.2(6) ?
    C10A C11A C12A C17A . . . . 179.1(7) ?
    C10A C11A C12A C13A . . . . -1.7(10) ?
    C17A C12A C13A C14A . . . . 0.6(10) ?
    C11A C12A C13A C14A . . . . -178.6(6) ?
    C12A C13A C14A C15A . . . . 0.8(11) ?
    C13A C14A C15A C16A . . . . -0.4(11) ?
    C14A C15A C16A C17A . . . . -1.5(10) ?
    C13A C12A C17A C16A . . . . -2.6(9) ?
    C11A C12A C17A C16A . . . . 176.5(6) ?
    C13A C12A C17A Br2A . . . . 178.0(5) ?
    C11A C12A C17A Br2A . . . . -2.9(8) ?
    C15A C16A C17A C12A . . . . 3.1(9) ?
    C15A C16A C17A Br2A . . . . -177.4(5) ?
    C8B S3B C5B C6B . . . . 1.0(5) ?
    C8B S3B C5B Br1B . . . . -177.5(4) ?
    S3B C5B C6B C7B . . . . -1.3(8) ?
    Br1B C5B C6B C7B . . . . 177.1(5) ?
    C5B C6B C7B C8B . . . . 1.0(9) ?
    C6B C7B C8B C9B . . . . -179.3(7) ?
    C6B C7B C8B S3B . . . . -0.2(8) ?
    C5B S3B C8B C7B . . . . -0.4(5) ?
    C5B S3B C8B C9B . . . . 178.8(5) ?
    C7B C8B C9B O4B . . . . -178.9(8) ?
    S3B C8B C9B O4B . . . . 2.1(10) ?
    C7B C8B C9B C10B . . . . 3.5(11) ?
    S3B C8B C9B C10B . . . . -175.5(5) ?
    O4B C9B C10B C11B . . . . 7.4(12) ?
    C8B C9B C10B C11B . . . . -175.0(7) ?
    C9B C10B C11B C12B . . . . -179.4(7) ?
    C10B C11B C12B C17B . . . . -154.3(7) ?
    C10B C11B C12B C13B . . . . 27.0(11) ?
    C17B C12B C13B C14B . . . . 1.6(10) ?
    C11B C12B C13B C14B . . . . -179.5(7) ?
    C12B C13B C14B C15B . . . . -1.4(12) ?
    C13B C14B C15B C16B . . . . -0.1(13) ?
    C14B C15B C16B C17B . . . . 1.3(12) ?
    C13B C12B C17B C16B . . . . -0.5(10) ?
    C11B C12B C17B C16B . . . . -179.2(7) ?
    C13B C12B C17B Br2B . . . . -179.1(5) ?
    C11B C12B C17B Br2B . . . . 2.2(9) ?
    C15B C16B C17B C12B . . . . -1.0(11) ?
    C15B C16B C17B Br2B . . . . 177.6(6) ?
data_global
_journal_data_validation_number     ?
_journal_date_recd_electronic     2012-11-09
_journal_date_accepted     2012-11-21
_journal_name_full     'Acta Crystallographica, Section E'
_journal_year     2012
_journal_volume     68
_journal_issue     12
_journal_page_first     o3456
_journal_page_last     o3456
_journal_paper_category     QO
_journal_paper_doi     10.1107/S1600536812047939
_journal_coeditor_code     HB6986
_publ_contact_author_name     'H. C. Devarajegowda'
_publ_contact_author_address
;
Department of Physics
Yuvaraja's College (Constituent College)
University of Mysore,  Mysore-570005
Karnataka
India
;
_publ_contact_author_email     'devarajegowda@yahoo.com'
_publ_contact_author_fax     '+91 0821 2419292'
_publ_contact_author_phone     '+91 0821 2518101'
_publ_section_title
;
(2<i>E</i>)-3-(2-Bromophenyl)-1-(5-bromothiophen-2-yl)prop-2-en-1-one
;
loop_
    _publ_author_name
    _publ_author_address
    'Suresh B. Vepuri'
;
Institute of Pharmacy
GITAM University
Visakhapatnam-45
Andhrapradesh
India
;
    'H. C. Devarajegowda'
;
Department of Physics
Yuvaraja's College (Constituent College)
University of Mysore
Mysore 570 005
Karnataka
India
;
    'S. Jeyaseelan'
;
Department of Physics
Yuvaraja's College (Constituent College)
University of Mysore
Mysore 570 005
Karnataka
India
;
    'S. Anbazhagan'
;
Karuna College of Pharmacy
Thirumittacode
Palakad 679 533
Kerala, India
;
    'Y. Rajendra Prasad'
;
College of Pharmacy
Andhra University
Visakhapatnam
Andhrapradesh
India
;
