# Supplementary material for: (2E)-3-(2-Bromo­phen­yl)-1-(5-bromo­thio­phen-2-yl)prop-2-en-1-one
Source: Acta Crystallogr Sect E Struct Rep Online. 2012 Nov 28;68(Pt 12):o3456. doi: 10.1107/S1600536812047939 (PMC3589032; doi:10.1107/S1600536812047939)
Supplement: Supplementary file 2 [file e-68-o3456-Isup2.hkl]

#
# h,k,l, Fc-squared, Fo-squared, sigma(Fo-squared) and status flag
#
data_I
_shelx_title ' 6jey_m in Cc'
_shelx_refln_list_code          4
_shelx_F_calc_maximum      443.37
_exptl_crystal_F_000      1440.00
_reflns_d_resolution_high  0.7564
 
loop_
 _symmetry_equiv_pos_as_xyz
 'x, y, z'
 'x, -y, z+1/2'
 'x+1/2, y+1/2, z'
 'x+1/2, -y+1/2, z+1/2'
 
_cell_length_a    34.5237
_cell_length_b     3.9994
_cell_length_c    23.4281
_cell_angle_alpha  90.000
_cell_angle_beta  126.804
_cell_angle_gamma  90.000
 
_shelx_F_squared_multiplier     1.000
 
loop_
 _refln_index_h
 _refln_index_k
 _refln_index_l
 _refln_F_squared_calc
 _refln_F_squared_meas
 _refln_F_squared_sigma
 _refln_observed_status
  20   0 -30      122.54      -28.40    205.51 o
  22   0 -30      242.17      126.08    177.57 o
  24   0 -30       94.09      226.53    209.67 o
  26   0 -30       10.66     -109.91    191.20 o
  32   0 -30      107.25      537.33    381.47 o
  34   0 -30      312.35     -122.15    429.27 o
  25   1 -30       25.16      -65.81    201.13 o
  27   1 -30      243.35      335.05    227.68 o
  29   1 -30      439.97      489.30    204.36 o
  31   1 -30       44.54      370.62    377.31 o
  19   1 -29       86.38      -93.29    198.35 o
  21   1 -29      800.91      710.52    197.43 o
  23   1 -29      234.05      454.44    213.13 o
  25   1 -29      217.99      393.24    216.13 o
  27   1 -29       25.44      323.05    212.44 o
  29   1 -29      215.78      215.33    178.40 o
  31   1 -29      302.66      270.56    175.79 o
  33   1 -29      419.57      243.02    155.36 o
  35   1 -29       49.34       -3.21    147.69 o
  12   0 -28       36.22       49.18    200.20 o
  14   0 -28      414.73      466.44    207.36 o
  16   0 -28      395.12      637.09    210.59 o
  18   0 -28      841.42      881.63    184.27 o
  20   0 -28       70.91       93.98    181.50 o
  22   0 -28     1423.47     1451.29    231.84 o
  24   0 -28      699.16      778.64    214.98 o
  26   0 -28       78.76        8.54    188.89 o
  28   0 -28      855.82     1291.03    426.50 o
  30   0 -28      373.75       43.18    350.76 o
  32   0 -28      130.69      652.10    431.35 o
  34   0 -28      259.36      267.40    239.23 o
  36   0 -28     1072.26     1169.11    458.82 o
  38   0 -28       90.51      711.44    498.31 o
  13   1 -28       25.04     -143.86    176.65 o
  15   1 -28      135.13      306.97    136.18 o
  17   1 -28      147.12      163.95    176.42 o
  19   1 -28       19.92      185.42    206.90 o
  21   1 -28       99.25      269.71    172.95 o
  23   1 -28      561.74      695.51    191.43 o
  25   1 -28      169.95      152.63    226.99 o
  27   1 -28       84.37      221.54    156.97 o
  29   1 -28      419.32      318.06    137.91 o
  31   1 -28      609.41      748.15    153.30 o
  33   1 -28       20.22     -107.00    154.65 o
  35   1 -28      480.88      560.61    161.66 o
  37   1 -28      458.15      -29.79    342.67 o
  24   2 -28      448.71      594.60    265.32 o
  26   2 -28        7.79       98.60    225.14 o
  28   2 -28      370.01      161.87    249.39 o
  30   2 -28        3.21       63.04     64.19 o
  32   2 -28       75.56       57.73    194.89 o
   9   1 -27       19.99        8.77    195.12 o
  11   1 -27      666.78      753.71    150.50 o
  13   1 -27       67.17       52.94    125.13 o
  15   1 -27     1392.45     1524.57    161.65 o
  17   1 -27      275.64      317.61    172.49 o
  19   1 -27       11.07       34.41    169.49 o
  21   1 -27      185.85      269.24    182.88 o
  23   1 -27     1267.84     1733.69    261.39 o
  25   1 -27      211.10      199.55    147.11 o
  27   1 -27      584.58      460.76    188.74 o
  29   1 -27      357.49      379.24    211.54 o
  31   1 -27      564.22      477.74    225.60 o
  33   1 -27      200.13      154.32    156.33 o
  35   1 -27      693.26      835.43    320.16 o
  37   1 -27      151.87       80.51    247.34 o
  18   2 -27       63.86      286.10    201.82 o
  20   2 -27       43.90     -154.71    188.66 o
  22   2 -27      176.85      129.80    150.73 o
  24   2 -27      198.19      257.00    154.66 o
  26   2 -27      378.35      350.87    161.47 o
  28   2 -27       65.05      199.60    147.75 o
  30   2 -27      140.69      172.32    121.35 o
  32   2 -27       77.76      -54.61    227.97 o
  34   2 -27      176.61      -56.57    233.91 o
   6   0 -26      412.62      552.57    221.68 o
   8   0 -26     1030.18     1084.37    208.05 o
  10   0 -26     2281.82     2458.76    272.71 o
  12   0 -26      351.47      715.14    221.45 o
  14   0 -26      295.05      294.64    187.50 o
  16   0 -26     2774.49     3239.02    311.50 o
  18   0 -26     4078.41     3868.95    328.13 o
  20   0 -26      276.68      486.30    181.73 o
  22   0 -26     2548.39     2783.43    283.10 o
  24   0 -26     2232.97     2476.62    233.52 o
  26   0 -26     1781.70     1641.60    268.21 o
  28   0 -26     1509.99     1723.10    207.26 o
  30   0 -26     4848.30     4718.25    699.20 o
  32   0 -26      274.85       -7.39    107.37 o
  34   0 -26      211.05      525.10    419.34 o
  36   0 -26      592.65     1509.94    472.45 o
  38   0 -26     2743.01     2542.12    554.65 o
  40   0 -26       59.68      148.94    456.75 o
   7   1 -26       46.47      -86.74    139.11 o
   9   1 -26      114.59      213.01    193.85 o
  11   1 -26      188.38      501.44    267.51 o
  13   1 -26        0.28     -110.95    117.05 o
  15   1 -26      175.57      133.35    120.20 o
  17   1 -26      155.47      245.83    122.86 o
  19   1 -26       86.87       69.74    157.25 o
  21   1 -26       12.84     -159.33    159.33 o
  23   1 -26      371.83      558.73    155.90 o
  25   1 -26        5.07      125.48    154.62 o
  27   1 -26      162.92      216.48    129.88 o
  29   1 -26       86.03       55.67    123.86 o
  31   1 -26      216.35       96.07    142.47 o
  33   1 -26       23.23     -138.62    138.62 o
  35   1 -26       18.94      -97.70    231.43 o
  37   1 -26        0.57      130.28    250.37 o
  39   1 -26      285.97      190.84    265.55 o
  12   2 -26      439.65      237.61    205.51 o
  14   2 -26       39.65       62.12    188.19 o
  16   2 -26       14.03       12.47    193.51 o
  18   2 -26       22.89        2.31    162.10 o
  20   2 -26      242.77      417.60    155.38 o
  22   2 -26        3.82      -22.60    154.90 o
  24   2 -26      128.29      208.24    177.80 o
  26   2 -26        2.85     -142.11    142.11 o
  28   2 -26      161.37      161.35    113.93 o
  30   2 -26       97.45       50.86    123.82 o
  32   2 -26      323.78      224.00    128.03 o
  34   2 -26       12.34     -156.26    156.26 o
  36   2 -26      325.21       31.64    264.40 o
   3   1 -25       18.48      167.64    275.02 o
   5   1 -25      451.70      684.73    150.53 o
   7   1 -25       17.79      -33.43    206.55 o
   9   1 -25      519.79      672.18    137.16 o
  11   1 -25      179.75      333.33    128.84 o
  13   1 -25      100.33      124.85    114.00 o
  15   1 -25      233.96       83.49    109.37 o
  17   1 -25     1579.39     1482.10    251.81 o
  19   1 -25      359.15      357.68    172.03 o
  21   1 -25        7.05      217.04    143.29 o
  23   1 -25     1375.76     1620.02    184.50 o
  25   1 -25      892.25     1135.65    152.52 o
  27   1 -25      224.31      365.34    136.86 o
  29   1 -25      486.15      358.25    138.27 o
  31   1 -25     1397.68     1640.90    182.96 o
  33   1 -25      321.56      297.05    133.06 o
  35   1 -25      863.23      688.82    249.99 o
  37   1 -25      364.99      555.61    265.05 o
  39   1 -25      205.30      283.78    237.73 o
   8   2 -25      308.49      117.30    176.65 o
  10   2 -25      582.25      777.48    209.67 o
  12   2 -25      219.59      187.04    204.36 o
  14   2 -25      166.56      287.02    186.81 o
  16   2 -25      941.73     1161.03    208.75 o
  18   2 -25      991.83      893.41    152.88 o
  20   2 -25      306.10      102.99    143.38 o
  22   2 -25      835.08      779.10    211.29 o
  24   2 -25       55.00       76.17    135.71 o
  26   2 -25      177.66      252.36    142.63 o
  28   2 -25      363.09      498.39    128.70 o
  30   2 -25      956.83      835.37    141.30 o
  32   2 -25       18.72      106.11    156.11 o
  34   2 -25      937.87      389.93    196.06 o
  36   2 -25       31.43      -72.36    371.89 o
  17   3 -25       57.74      199.05    231.14 o
  19   3 -25       95.20      134.16    267.40 o
  21   3 -25       26.85      -21.47    192.81 o
  23   3 -25       20.67       69.04     83.82 o
   2   0 -24      237.27      528.79    219.14 o
   4   0 -24      132.49      202.74    197.89 o
   6   0 -24      212.78      470.83    202.97 o
   8   0 -24       88.01      192.81    163.02 o
  10   0 -24      362.21      270.17    158.41 o
  12   0 -24      328.26      322.82    174.57 o
  14   0 -24      328.59      399.71    155.87 o
  16   0 -24      339.21      266.70    173.65 o
  18   0 -24       17.01     -106.45    136.47 o
  20   0 -24     1955.43     2030.57    317.39 o
  22   0 -24      736.11      959.53    152.28 o
  24   0 -24      657.27      802.91    163.19 o
  26   0 -24     2152.56     1992.73    210.53 o
  28   0 -24      229.77      291.73    260.47 o
  30   0 -24     1545.78      862.46    387.93 o
  32   0 -24     2596.88     2331.30    528.33 o
  34   0 -24      674.31      736.61    426.27 o
  36   0 -24      604.67      363.00    378.93 o
  38   0 -24     3204.69     3026.11    561.35 o
  40   0 -24      332.91      189.12    468.98 o
  42   0 -24       77.48     -316.58    389.78 o
   1   1 -24        1.35      347.52    249.85 o
   3   1 -24      641.93      912.49    163.22 o
   5   1 -24     1059.32     1343.91    181.86 o
   7   1 -24      318.15      370.74    127.42 o
   9   1 -24     1321.13     1378.53    145.69 o
  11   1 -24     1705.38     1848.26    174.39 o
  13   1 -24      397.83      331.98    115.55 o
  15   1 -24      304.75      296.34    117.92 o
  17   1 -24     2026.83     2241.36    172.98 o
  19   1 -24     1928.58     1886.07    192.57 o
  21   1 -24      481.57      493.54    151.44 o
  23   1 -24     2002.44     2155.19    177.53 o
  25   1 -24     1074.13     1292.97    164.46 o
  27   1 -24      198.06       55.78    138.48 o
  29   1 -24      935.38      772.39    136.17 o
  31   1 -24     1253.09     1233.30    259.89 o
  33   1 -24      193.37      314.03    201.03 o
  35   1 -24      507.83      540.77    241.43 o
  37   1 -24      600.96      572.11    255.95 o
  39   1 -24      100.44        0.47    390.82 o
  41   1 -24      221.85      280.49    233.80 o
   4   2 -24      301.02      154.71    237.84 o
   6   2 -24       41.62      -11.42    136.90 o
   8   2 -24       33.73      -23.09    166.49 o
  10   2 -24      617.16      796.88    204.13 o
  12   2 -24      376.68      406.41    172.95 o
  14   2 -24       54.70      335.75    174.57 o
  16   2 -24      214.79      110.61    180.34 o
  18   2 -24      245.81      261.09    199.16 o
  20   2 -24      560.93      337.95    143.33 o
  22   2 -24      224.88      313.58    172.61 o
  24   2 -24      636.56      675.66    118.11 o
  26   2 -24        5.97       72.46    112.51 o
  28   2 -24       32.72      -48.33    116.92 o
  30   2 -24      132.96      -20.45    138.87 o
  32   2 -24      347.88       80.47    232.88 o
  34   2 -24       37.97      -23.32    248.46 o
  36   2 -24       59.05      -45.84    179.08 o
  15   3 -24      282.15      580.52    213.59 o
  17   3 -24       68.00      479.51    160.52 o
  19   3 -24       91.65      402.17    149.52 o
  21   3 -24      151.13      140.46    227.45 o
  23   3 -24      456.40      356.66    140.80 o
  25   3 -24      326.26      370.38    148.48 o
  27   3 -24      113.93      379.40    172.39 o
  29   3 -24       85.77      172.49    214.98 o
  31   3 -24      199.88      243.61    190.04 o
  -1   1 -23      421.97      559.81    158.41 o
   1   1 -23      375.59      314.35    139.56 o
   3   1 -23      370.59      457.07    136.43 o
   5   1 -23      427.74      389.18    136.15 o
   7   1 -23       90.83      141.80    115.20 o
   9   1 -23      722.85      697.27    127.35 o
  11   1 -23     1347.51     1528.41    153.38 o
  13   1 -23      295.63      337.92    111.92 o
  15   1 -23      397.36      215.48    110.66 o
  17   1 -23      618.15      565.75    106.06 o
  19   1 -23     1297.32     1230.07    117.00 o
  21   1 -23      121.92      147.77    116.97 o
  23   1 -23      691.18      593.82    130.28 o
  25   1 -23     2035.49     1814.81    157.62 o
  27   1 -23      137.56      -40.27    179.90 o
  29   1 -23      216.19      125.20    225.37 o
  31   1 -23       37.55      -63.12    120.52 o
  33   1 -23     1155.50     1579.85    282.06 o
  35   1 -23      654.76      532.04    232.67 o
  37   1 -23      463.40      264.01    240.71 o
  39   1 -23      216.16      196.24    223.48 o
  41   1 -23      198.54      186.59    229.62 o
   2   2 -23      125.06       12.13    155.72 o
   4   2 -23      508.45      579.67    138.39 o
   6   2 -23      442.96      565.84    146.00 o
   8   2 -23       37.10     -129.08    150.56 o
  10   2 -23      406.55      480.76    175.96 o
  12   2 -23     2256.00     2555.75    282.87 o
  14   2 -23        7.96       35.79    162.33 o
  16   2 -23     1110.18     1255.49    170.01 o
  18   2 -23     1535.92     1699.06    193.01 o
  20   2 -23      692.45      897.16    157.00 o
  22   2 -23       75.34      217.93    111.02 o
  24   2 -23     3500.57     3456.65    259.19 o
  26   2 -23      654.81      676.11    122.09 o
  28   2 -23      186.62       56.63    116.44 o
  30   2 -23     1082.19      620.00    172.53 o
  32   2 -23      598.45      295.73    172.14 o
  34   2 -23       77.26       -4.99    187.76 o
  36   2 -23      864.20      662.79    217.68 o
  38   2 -23      606.35      320.53    217.42 o
   9   3 -23      316.35      287.02    177.34 o
  11   3 -23      195.83      276.40    181.04 o
  13   3 -23       22.59       70.66    190.97 o
  15   3 -23      460.96      415.58    153.35 o
  17   3 -23      448.68      475.15    156.21 o
  19   3 -23       45.52      141.23    137.29 o
  21   3 -23      370.65      206.15    193.51 o
  23   3 -23      294.14      201.47    169.14 o
  25   3 -23       89.30      119.14    117.97 o
  27   3 -23      128.72      211.50    176.29 o
  29   3 -23      700.03      632.85    198.47 o
  31   3 -23        8.63      -21.47     80.82 o
  -4   0 -22      403.72      508.47    249.39 o
  -2   0 -22     2909.43     3866.87    430.42 o
   0   0 -22      513.72      347.99    191.89 o
   2   0 -22       41.82      109.68    166.26 o
   4   0 -22     4487.07     4470.94    374.08 o
   6   0 -22     2396.11     2180.97    256.08 o
   8   0 -22      492.47      630.39    163.95 o
  10   0 -22     2960.95     2520.18    248.92 o
  12   0 -22     2390.54     2351.62    233.45 o
  14   0 -22     1142.51     1376.93    189.81 o
  16   0 -22     1716.49     1879.86    207.82 o
  18   0 -22     1368.92     1296.01    325.47 o
  20   0 -22      706.83      562.81    174.34 o
  22   0 -22      997.55     1039.34    151.83 o
  24   0 -22     3078.54     2825.45    409.18 o
  26   0 -22      641.28      706.70    153.36 o
  28   0 -22     1841.83     1576.11    180.62 o
  30   0 -22      542.68      152.17    353.99 o
  32   0 -22       24.87      -22.40    351.68 o
  34   0 -22      256.53      438.97    395.09 o
  36   0 -22     1407.91     1448.75    416.80 o
  38   0 -22      114.68      -89.36    350.53 o
  40   0 -22     1953.96     1763.25    467.14 o
  42   0 -22       24.46      341.52    406.87 o
  44   0 -22       53.31     -204.13    387.93 o
  -3   1 -22       48.41     -128.36    159.50 o
  -1   1 -22      150.49      202.45    131.61 o
   1   1 -22       20.96      -63.63    129.32 o
   3   1 -22      375.10      401.21    198.82 o
   5   1 -22      766.35      911.73    136.38 o
   7   1 -22      227.45      311.99    116.17 o
   9   1 -22      181.97      253.57    110.01 o
  11   1 -22     1276.57     1364.67    241.77 o
  13   1 -22      968.47     1149.71    216.25 o
  15   1 -22      718.39      661.97    149.06 o
  17   1 -22     2617.85     2972.54    171.54 o
  19   1 -22     1852.70     2141.53    129.28 o
  21   1 -22      893.66      716.61    118.10 o
  23   1 -22     1421.48     1639.80    152.76 o
  25   1 -22     2587.54     2651.16    459.52 o
  27   1 -22     1487.47     1262.59    148.75 o
  29   1 -22      736.02      888.43    150.78 o
  31   1 -22     1385.07     1380.95    234.14 o
  33   1 -22     2067.44     1776.89    422.92 o
  35   1 -22       27.67      128.55    215.48 o
  37   1 -22      548.96      595.64    237.09 o
  39   1 -22     2197.01     1679.36    279.41 o
  41   1 -22       54.10      226.29    363.11 o
  43   1 -22      250.87      380.08    328.82 o
   0   2 -22      195.80      174.49    154.63 o
   2   2 -22       22.03      -56.64    150.58 o
   4   2 -22      991.25     1190.26    162.63 o
   6   2 -22      151.82       83.97    128.74 o
   8   2 -22       99.35      166.98    117.35 o
  10   2 -22      731.57      831.06    175.03 o
  12   2 -22     1362.65     1478.30    215.21 o
  14   2 -22      283.27      346.36    130.70 o
  16   2 -22     2138.57     1960.23    322.59 o
  18   2 -22      965.42     1118.33    157.97 o
  20   2 -22      459.37      752.17    126.12 o
  22   2 -22       11.77      -10.18     82.46 o
  24   2 -22     2082.50     1846.32    153.90 o
  26   2 -22     1257.39     1153.96    241.62 o
  28   2 -22      298.14      319.66    118.40 o
  30   2 -22      801.79      441.80    266.94 o
  32   2 -22     1028.78      630.18    257.35 o
  34   2 -22      294.22      250.20    181.52 o
  36   2 -22      524.11      443.05    224.35 o
  38   2 -22      405.14      371.07    202.28 o
   5   3 -22      157.11      238.76    191.89 o
   7   3 -22       68.76       69.74     51.26 o
   9   3 -22      138.69      184.04    183.11 o
  11   3 -22      318.46      468.29    203.90 o
  13   3 -22      506.67      670.46    160.90 o
  15   3 -22       33.64       88.44    145.20 o
  17   3 -22      559.78      497.53    153.38 o
  19   3 -22       76.73       42.38     60.36 o
  21   3 -22      288.90      432.23    162.50 o
  23   3 -22       32.21       55.92    120.75 o
  25   3 -22      330.36      456.36    211.40 o
  27   3 -22      256.22      202.51    276.17 o
  29   3 -22       56.30       68.55    143.53 o
  31   3 -22      310.77       64.28    141.96 o
  33   3 -22       25.43      -61.88    232.30 o
  -5   1 -21      130.98      256.16    170.28 o
  -3   1 -21      451.29      365.50    151.60 o
  -1   1 -21      418.41      381.83    140.61 o
   1   1 -21     1223.35     1207.24    159.24 o
   3   1 -21     1552.40     1517.10    165.45 o
   5   1 -21     1598.61     1775.27    158.21 o
   7   1 -21      251.45      336.03    112.96 o
   9   1 -21      512.07      610.19    111.60 o
  11   1 -21     2167.21     2271.92    372.92 o
  13   1 -21     4328.33     4592.72    232.74 o
  15   1 -21      282.86      224.16    116.41 o
  17   1 -21     1392.18     1550.81    112.36 o
  19   1 -21     5136.26     5806.08    240.88 o
  21   1 -21      229.03      133.77    133.96 o
  23   1 -21      839.22      792.70    158.82 o
  25   1 -21     2496.77     2224.83    295.37 o
  27   1 -21     1778.39     1798.46    177.93 o
  29   1 -21      290.20       52.57    138.43 o
  31   1 -21     2948.23     2542.91    757.05 o
  33   1 -21      334.85      518.83    223.99 o
  35   1 -21      252.95      120.82    203.61 o
  37   1 -21      139.92      195.06    243.54 o
  39   1 -21      395.10      327.19    249.62 o
  41   1 -21      195.63      140.03    233.31 o
  43   1 -21      569.57      756.24    249.99 o
  -4   2 -21      158.11      129.54     92.13 o
  -2   2 -21       89.45      280.31    123.17 o
   0   2 -21      130.84      330.83    131.07 o
   2   2 -21      537.82      558.67    157.72 o
   4   2 -21      261.97      417.60    128.12 o
   6   2 -21      249.03      215.10    127.29 o
   8   2 -21      316.43      401.04    114.76 o
  10   2 -21       86.64      199.74    161.87 o
  12   2 -21       49.71      177.58    123.42 o
  14   2 -21      614.46      547.31    135.52 o
  16   2 -21      330.28      308.74    132.38 o
  18   2 -21     1014.91     1033.32    146.13 o
  20   2 -21     1621.04     1663.97    225.16 o
  22   2 -21        7.11      -96.49    102.39 o
  24   2 -21       69.79       86.39    101.90 o
  26   2 -21     2923.18     2743.01    187.26 o
  28   2 -21      920.90      444.28    225.14 o
  30   2 -21       72.90       -9.21    147.28 o
  32   2 -21     2142.59     1454.77    231.06 o
  34   2 -21      529.97      241.53    179.31 o
  36   2 -21       91.99       35.88    188.70 o
  38   2 -21      219.63      196.81    257.47 o
  40   2 -21      574.24      394.40    221.91 o
   3   3 -21       18.01       68.81    192.81 o
   5   3 -21      148.60      421.65    212.21 o
   7   3 -21      151.29       -4.62     69.04 o
   9   3 -21      106.14      212.67    169.95 o
  11   3 -21      159.81      263.23    155.57 o
  13   3 -21      139.69      326.17    154.68 o
  15   3 -21      247.06      273.15    131.18 o
  17   3 -21      352.44      190.85    118.02 o
  19   3 -21      703.09      832.12    259.43 o
  21   3 -21      109.48      105.55    111.62 o
  23   3 -21      307.96      391.42    121.34 o
  25   3 -21      848.91     1094.39    410.56 o
  27   3 -21      128.09      334.10    166.22 o
  29   3 -21      315.25      146.41    115.94 o
  31   3 -21      736.17      525.36    166.22 o
  33   3 -21       35.47      126.32    271.90 o
  -8   0 -20      164.95       -4.16    232.76 o
  -6   0 -20     1051.17      887.40    229.07 o
  -4   0 -20      188.76      162.33    204.13 o
  -2   0 -20     4824.92     4859.33    430.42 o
   0   0 -20     2065.51     2202.45    259.08 o
   2   0 -20      136.21      169.26    184.50 o
   4   0 -20     2521.37     1865.32    231.14 o
   6   0 -20    13066.83    12021.33    840.06 o
   8   0 -20     3264.75     3300.90    285.87 o
  10   0 -20     5619.62     5618.81    428.57 o
  12   0 -20     9869.46     8982.05    627.39 o
  14   0 -20     6564.92     6961.21    394.14 o
  16   0 -20     1752.66     1867.83    246.73 o
  18   0 -20    25754.51    24869.76   1437.20 o
  20   0 -20     9776.52     9586.77    796.65 o
  22   0 -20      842.40      888.52    140.76 o
  24   0 -20     4804.11     4823.08    371.77 o
  26   0 -20     3163.13     3003.73    248.35 o
  28   0 -20     5684.04     4804.51    340.18 o
  30   0 -20     1713.14     1385.48    423.96 o
  32   0 -20     1977.64     1338.14    431.81 o
  34   0 -20     3262.53     2953.84    522.33 o
  36   0 -20      638.14     1091.99    358.61 o
  38   0 -20     1439.07     1708.53    509.16 o
  40   0 -20     1091.63     1063.12    402.02 o
  42   0 -20     1113.54     1206.29    396.02 o
  44   0 -20      733.27      408.25    365.07 o
  -7   1 -20      485.24      345.98    168.80 o
  -5   1 -20       41.84      125.38    155.23 o
  -3   1 -20       89.04       68.59    221.91 o
  -1   1 -20      568.37      738.12    193.16 o
   1   1 -20      488.82      392.64    123.54 o
   3   1 -20       50.52      143.10    107.76 o
   5   1 -20     3192.13     2994.31    199.11 o
   7   1 -20      232.53      375.99    130.81 o
   9   1 -20       41.47      129.96     98.36 o
  11   1 -20      422.90      474.19     91.10 o
  13   1 -20       94.25       56.77     80.65 o
  15   1 -20      597.13      535.60     80.44 o
  17   1 -20      424.31      462.20     81.23 o
  19   1 -20      122.59       63.60    132.78 o
  21   1 -20     1098.03      992.39    129.33 o
  23   1 -20       36.42      -29.80    118.10 o
  25   1 -20      673.08      664.44    118.67 o
  27   1 -20     1123.82     1091.60    140.59 o
  29   1 -20      834.91      930.05    215.11 o
  31   1 -20      534.20      441.91    175.35 o
  33   1 -20      866.70      858.19    228.90 o
  35   1 -20      301.74      379.35    208.48 o
  37   1 -20      290.48      374.97    243.04 o
  39   1 -20      459.64      343.81    226.15 o
  41   1 -20      527.47      286.99    254.09 o
  43   1 -20       21.41      135.83    243.11 o
  -6   2 -20      156.87      129.08    179.19 o
  -4   2 -20       58.05       29.82    135.66 o
  -2   2 -20       54.24      143.73     63.70 o
   0   2 -20      403.68      514.86    140.59 o
   2   2 -20      224.00      293.01    141.21 o
   4   2 -20      279.94      338.64    210.36 o
   6   2 -20       66.21      166.22    121.05 o
   8   2 -20      438.68      596.75    122.54 o
  10   2 -20      895.41      951.68    148.24 o
  12   2 -20      229.92      113.81    116.60 o
  14   2 -20      122.58       53.03    113.31 o
  16   2 -20      821.68      897.62    146.12 o
  18   2 -20       67.29       42.68     93.81 o
  20   2 -20      673.82      547.03    151.20 o
  22   2 -20      134.20       91.35    114.98 o
  24   2 -20     1678.52     1761.37    147.40 o
  26   2 -20      925.30      950.63    146.60 o
  28   2 -20       98.97      -52.49    146.79 o
  30   2 -20       33.83       -4.63    150.56 o
  32   2 -20      255.53      308.10    242.46 o
  34   2 -20     1337.75      851.21    183.76 o
  36   2 -20       68.98      -67.41    191.44 o
  38   2 -20      205.13       87.49    197.33 o
  40   2 -20      312.05      148.71    274.90 o
   1   3 -20       92.16      119.15    201.82 o
   3   3 -20      222.30      331.36    187.50 o
   5   3 -20     1405.13     1326.83    231.61 o
   7   3 -20      813.17      455.13    148.94 o
   9   3 -20      190.26       94.14     91.78 o
  11   3 -20     2961.64     2888.81    241.88 o
  13   3 -20     1191.24     1327.03    174.08 o
  15   3 -20      104.25      -73.34    133.26 o
  17   3 -20      942.39      772.72    143.47 o
  19   3 -20     1727.22     1735.87    158.41 o
  21   3 -20     1642.78     1510.84    178.84 o
  23   3 -20      483.58      568.76    247.77 o
  25   3 -20      709.95      939.14    191.03 o
  27   3 -20      488.70      332.98    201.59 o
  29   3 -20      520.64      706.71    178.46 o
  31   3 -20      668.94      586.98    316.58 o
  33   3 -20      511.43      211.24    320.74 o
  -9   1 -19       98.02      -54.43    157.37 o
  -7   1 -19      243.14      240.58    154.71 o
  -5   1 -19      144.69      240.89    143.05 o
  -3   1 -19      302.45      301.43    140.23 o
  -1   1 -19     1658.78     1587.07    163.15 o
   1   1 -19      481.00      500.43    115.55 o
   3   1 -19      309.91      219.22    107.19 o
   5   1 -19     1592.88     1649.94    170.64 o
   7   1 -19     1522.30     1357.97    166.26 o
   9   1 -19      919.12      969.70    107.64 o
  11   1 -19     4144.88     4115.14    195.29 o
  13   1 -19     7442.14     7780.73    297.63 o
  15   1 -19      337.20      331.92     73.89 o
  17   1 -19      294.86      360.72     74.73 o
  19   1 -19     1583.51     1712.78    112.20 o
  21   1 -19    11118.96    11667.75   1472.99 o
  23   1 -19      795.80      594.27    210.06 o
  25   1 -19     4808.96     4687.44    327.41 o
  27   1 -19     1413.37     1474.02    152.80 o
  29   1 -19      493.96      326.50    206.18 o
  31   1 -19     1003.16      858.86    294.07 o
  33   1 -19     5026.87     4977.82    528.44 o
  35   1 -19      103.04      176.56    213.71 o
  37   1 -19      595.27      565.02    243.04 o
  39   1 -19     1284.49      827.77    222.45 o
  41   1 -19      322.49      528.37    230.57 o
  43   1 -19        1.95     -209.27    304.00 o
  -8   2 -19      600.44      775.87    236.22 o
  -6   2 -19      172.38        5.79    151.03 o
  -4   2 -19       39.78      129.67    140.00 o
  -2   2 -19     1977.74     2496.40    342.44 o
   0   2 -19      793.04      828.98    380.78 o
   2   2 -19      342.65      568.45    143.15 o
   4   2 -19      524.91      764.31    120.14 o
   6   2 -19     1019.69     1250.34    135.51 o
   8   2 -19      487.76      568.51     98.69 o
  10   2 -19     2841.87     2526.54    197.90 o
  12   2 -19     1649.44     1698.04    163.39 o
  14   2 -19      134.52      187.47    131.62 o
  16   2 -19     1143.54     1158.06    115.37 o
  18   2 -19      636.89      788.87    129.16 o
  20   2 -19     3050.62     2610.18    173.47 o
  22   2 -19     1949.64     1731.24    183.94 o
  24   2 -19     1097.52     1030.78    121.16 o
  26   2 -19      697.62      515.09    140.61 o
  28   2 -19      499.92      299.14    290.03 o
  30   2 -19      788.28      513.43    176.68 o
  32   2 -19      336.66       19.71    162.32 o
  34   2 -19     1344.73      879.79    181.02 o
  36   2 -19      975.84      954.35    217.73 o
  38   2 -19      117.96      242.35    183.14 o
  40   2 -19      248.13      186.47    185.24 o
  42   2 -19      324.54      412.87    252.39 o
  -1   3 -19        8.03      188.89    206.21 o
   1   3 -19       57.01      525.56    215.21 o
   3   3 -19      261.25      334.36    175.72 o
   5   3 -19      199.42      376.39    172.03 o
   7   3 -19      331.23      398.58    132.27 o
   9   3 -19      115.70       56.94     37.69 o
  11   3 -19       88.41      103.30    132.98 o
  13   3 -19       79.92       54.17    134.76 o
  15   3 -19      525.78      653.02    177.80 o
  17   3 -19      297.28      513.81    137.11 o
  19   3 -19      139.59      182.57    117.75 o
  21   3 -19      188.18      398.99    142.16 o
  23   3 -19       53.20      144.62    144.35 o
  25   3 -19      285.95      233.61    152.20 o
  27   3 -19      686.95      575.83    160.69 o
  29   3 -19      209.92       47.79    144.24 o
  31   3 -19      336.82      -59.11    228.60 o
  33   3 -19      103.02      133.60    250.31 o
  35   3 -19       90.53       48.26    275.94 o
  10   4 -19       32.22      262.32    247.77 o
  12   4 -19      315.27      296.00    145.44 o
  14   4 -19      177.91      440.66    151.29 o
  16   4 -19      204.08      285.64    220.98 o
  18   4 -19      498.56      356.53    270.17 o
  20   4 -19      338.53      563.66    235.30 o
  22   4 -19        0.97      127.46    215.67 o
  24   4 -19      150.80       82.21    209.21 o
 -12   0 -18       26.90     -211.05    211.05 o
 -10   0 -18      415.33      -43.18    225.14 o
  -8   0 -18      212.15      408.95    218.21 o
  -6   0 -18      558.39      575.44    213.83 o
  -4   0 -18      133.15      255.62    148.94 o
  -2   0 -18      221.89      367.61    174.34 o
   0   0 -18      401.40      404.79    148.48 o
   2   0 -18     3374.30     3563.91    304.11 o
   4   0 -18     1755.10     2089.53    216.83 o
   8   0 -18     3576.40     3712.39    312.89 o
  10   0 -18     1660.24     1784.51    273.63 o
  12   0 -18     4023.27     3958.89    265.84 o
  14   0 -18    15505.40    14260.51    733.54 o
  16   0 -18     2531.49     2528.83    247.19 o
  18   0 -18    13573.29    12504.97    661.73 o
  20   0 -18     9417.87     9452.90    899.98 o
  22   0 -18     6125.56     6352.88    489.07 o
  24   0 -18      160.78       30.23    100.79 o
  26   0 -18    27214.27    24961.67   1244.32 o
  28   0 -18    12748.10    11470.83   1104.92 o
  30   0 -18     3090.05     3255.18    511.47 o
  32   0 -18     3040.95     2988.25    505.47 o
  34   0 -18     5423.34     5606.11    652.56 o
  36   0 -18     2853.67     2688.06    474.30 o
  38   0 -18     2413.47     2579.99    484.22 o
  40   0 -18     2969.50     2983.86    505.70 o
  42   0 -18      256.52      488.84    366.23 o
  44   0 -18       43.06      335.75    392.55 o
 -11   1 -18       78.44     -157.42    157.42 o
  -9   1 -18      351.76      448.06    200.09 o
  -7   1 -18     1661.48     1438.04    186.16 o
  -5   1 -18     1148.63     1172.04    160.63 o
  -3   1 -18      159.27      316.32    138.32 o
  -1   1 -18     3547.17     3696.05    246.96 o
   1   1 -18     2434.88     2652.00    186.00 o
   3   1 -18      138.16      178.75     99.59 o
   5   1 -18     1863.35     1890.52    149.91 o
   7   1 -18     3701.63     3616.36    238.42 o
   9   1 -18     1067.93     1325.54    118.57 o
  11   1 -18     1408.55     1444.40    107.57 o
  13   1 -18     8945.06     8982.29    331.32 o
  15   1 -18     2519.74     2476.39    127.51 o
  17   1 -18     1071.17     1018.06    116.35 o
  19   1 -18     4892.97     4913.38    242.02 o
  21   1 -18     1414.40     1455.82    240.48 o
  23   1 -18     1476.73     1385.35    145.40 o
  25   1 -18     1947.68     1967.93    375.58 o
  27   1 -18      373.93      364.31    189.15 o
  29   1 -18      498.52      400.26    193.00 o
  31   1 -18      821.26      668.68    407.68 o
  33   1 -18      314.90        3.34    188.62 o
  35   1 -18       89.19      301.70    218.89 o
  37   1 -18     1247.40     1837.04    280.02 o
  39   1 -18      152.68      213.24    202.36 o
  41   1 -18       95.45      262.05    234.22 o
  43   1 -18       56.38      -71.59    209.02 o
 -10   2 -18      113.40       82.44    196.74 o
  -8   2 -18      775.05      850.51    178.23 o
  -6   2 -18      150.88      255.64    307.11 o
  -4   2 -18      214.89      141.38    142.78 o
  -2   2 -18      481.95      449.47    132.31 o
   0   2 -18     3345.33     3146.65    337.59 o
   2   2 -18      196.42      428.85    129.83 o
   4   2 -18      378.21      401.67    111.14 o
   6   2 -18     1698.23     1670.73    127.04 o
   8   2 -18     3050.72     3432.96    184.37 o
  10   2 -18      283.68      338.91     88.47 o
  12   2 -18     5119.10     5227.03    320.52 o
  14   2 -18      713.62      907.14    122.54 o
  16   2 -18      735.59      658.03    107.40 o
  18   2 -18      429.27      389.01     92.48 o
  20   2 -18     2273.89     2211.19    157.29 o
  22   2 -18     1164.50      996.15    115.82 o
  24   2 -18     1320.99     1145.16    144.43 o
  26   2 -18      468.30       79.08    120.40 o
  28   2 -18      163.43      -13.03    201.82 o
  30   2 -18      269.59      -26.30    151.31 o
  32   2 -18      511.57      361.75    182.19 o
  34   2 -18      205.49      336.64    154.25 o
  36   2 -18      351.50      287.03    200.39 o
  38   2 -18       33.12      -71.35    178.62 o
  40   2 -18       45.52      466.89    239.52 o
  42   2 -18      159.19      -61.88    271.09 o
  -3   3 -18      222.24      360.74    205.40 o
  -1   3 -18       87.25      177.34    202.05 o
   1   3 -18      263.71      365.77    189.58 o
   3   3 -18      734.37      894.79    193.74 o
   5   3 -18     1133.69     1455.54    165.74 o
   7   3 -18       65.57      223.22    129.55 o
   9   3 -18       53.92       38.79     65.37 o
  11   3 -18      524.40      559.68    201.70 o
  13   3 -18     1670.85     1457.98    208.05 o
  15   3 -18      656.61      571.24    139.34 o
  17   3 -18     1664.04     1842.28    157.86 o
  19   3 -18      932.10     1104.40    144.65 o
  21   3 -18     1815.76     1668.41    192.09 o
  23   3 -18      137.84      328.60    151.49 o
  25   3 -18     2790.02     2485.14    248.43 o
  27   3 -18     1089.83     1104.11    183.66 o
  29   3 -18      441.60      428.24    159.67 o
  31   3 -18      224.75      161.37    167.00 o
  33   3 -18      403.90      135.14    177.02 o
  35   3 -18      621.38      507.06    206.49 o
   6   4 -18      217.48       73.20    235.07 o
   8   4 -18      170.57      286.56    140.84 o
  10   4 -18      157.93      433.89    184.27 o
  12   4 -18      318.84      415.40    172.72 o
  14   4 -18      298.10      121.41    136.12 o
  16   4 -18      300.11      252.16    224.91 o
  18   4 -18      278.71      202.11    168.57 o
  20   4 -18      132.83      123.00    163.60 o
  22   4 -18      377.04      329.93    161.48 o
  24   4 -18       56.02     -193.51    193.51 o
 -13   1 -17      400.84      -50.55     89.83 o
 -11   1 -17      159.51      204.46    145.79 o
  -9   1 -17      497.88      631.16    174.55 o
  -7   1 -17     1128.12     1245.12    172.92 o
  -5   1 -17      145.31      408.20    127.08 o
  -3   1 -17     1235.30     1366.87    148.24 o
  -1   1 -17     1662.16     1711.96    157.97 o
   1   1 -17      837.40      938.57    122.43 o
   3   1 -17     1207.33     1394.61    182.77 o
   5   1 -17     6979.00     6807.12    340.39 o
   7   1 -17     2684.77     2483.25    140.56 o
   9   1 -17      245.21      395.18     75.84 o
  11   1 -17      626.05      546.38     70.06 o
  13   1 -17     2992.10     3114.40    140.25 o
  15   1 -17     7680.46     8083.67    312.83 o
  17   1 -17     2100.13     2167.68    127.09 o
  19   1 -17     1807.24     1696.54    104.12 o
  21   1 -17     1824.68     2001.83    401.90 o
  23   1 -17     3183.12     3011.34    195.33 o
  25   1 -17     1098.31     1141.06    185.35 o
  27   1 -17     3834.74     3940.60    721.49 o
  29   1 -17     3307.93     3359.62    491.84 o
  31   1 -17      464.15      506.68    164.93 o
  33   1 -17     3039.31     2724.63    286.62 o
  35   1 -17     1454.96     1341.70    308.27 o
  37   1 -17      152.15      274.47    206.09 o
  39   1 -17      107.83      193.70    207.48 o
  41   1 -17     1963.69     1671.14    564.24 o
  43   1 -17       61.40      187.69    214.84 o
 -10   2 -17       18.37      100.82    138.26 o
  -8   2 -17      397.71      507.99    136.77 o
  -6   2 -17      994.76     1070.45    142.96 o
  -4   2 -17      105.18      181.90    141.78 o
  -2   2 -17      584.04      786.37    142.41 o
   0   2 -17     3149.18     3100.93    333.90 o
   2   2 -17     1661.47     1359.13    367.04 o
   4   2 -17      447.12      674.33    107.34 o
   6   2 -17     8138.92     7867.27    340.44 o
   8   2 -17     3839.29     3891.88    252.03 o
  10   2 -17       86.86      241.63     89.99 o
  12   2 -17     6868.07     7208.27    330.71 o
  14   2 -17     4773.91     5126.70    251.76 o
  16   2 -17      904.58     1029.81    124.19 o
  18   2 -17     3284.45     3349.48    184.21 o
  20   2 -17     4172.47     4179.49    236.27 o
  22   2 -17     1220.87      984.25    218.93 o
  24   2 -17      495.30      539.99    145.96 o
  26   2 -17     4014.68     3187.34    582.94 o
  28   2 -17     1944.87     1497.00    188.04 o
  30   2 -17     1118.72      864.46    178.77 o
  32   2 -17     1584.96     1493.26    406.41 o
  34   2 -17     1123.44      861.60    235.07 o
  36   2 -17      146.90      100.25    172.15 o
  38   2 -17      636.82      776.19    225.21 o
  40   2 -17     1009.49     1073.48    248.08 o
  42   2 -17      201.61      274.79    311.96 o
  -5   3 -17      149.15      419.73    485.26 o
  -3   3 -17      438.63      598.10    133.72 o
  -1   3 -17      160.74      211.75    173.65 o
   1   3 -17       75.26      252.62    164.87 o
   3   3 -17      396.60      455.78    144.13 o
   5   3 -17      971.15      892.52    147.07 o
   7   3 -17      364.24      501.26    136.01 o
   9   3 -17      448.87      279.52    111.04 o
  11   3 -17     1349.67     1114.62    219.14 o
  13   3 -17      219.50      208.66    114.21 o
  15   3 -17      204.99      295.09    100.81 o
  17   3 -17     1224.83     1204.05    135.87 o
  19   3 -17      640.95      715.49    119.81 o
  21   3 -17       68.82      154.03    137.06 o
  23   3 -17      572.72      396.25    210.13 o
  25   3 -17      410.69      524.99    165.94 o
  27   3 -17      453.31      604.41    166.53 o
  29   3 -17      372.65      257.42    149.50 o
  31   3 -17       68.78       12.13    156.09 o
  33   3 -17       35.15      128.24    181.20 o
  35   3 -17      218.30      265.12    195.65 o
  37   3 -17      288.88      136.01    252.16 o
   4   4 -17      245.11      438.50    248.46 o
   6   4 -17       56.81      -24.71    228.83 o
   8   4 -17       14.36      -64.76     64.76 o
  10   4 -17        3.88       32.93    143.59 o
  12   4 -17        7.24      -81.53    123.80 o
  14   4 -17       50.26      361.61    220.52 o
  16   4 -17      261.31      319.12    205.51 o
  18   4 -17       65.61      -24.54    150.02 o
  20   4 -17       84.67      131.02    160.39 o
  22   4 -17       25.26      -57.22    168.68 o
  24   4 -17      269.27      262.23    152.16 o
  26   4 -17       76.49      232.99    278.02 o
 -16   0 -16      296.48      165.80    263.47 o
 -14   0 -16     1501.31      971.68    275.94 o
 -10   0 -16      601.86      510.78    215.67 o
  -8   0 -16     1341.27     1739.70    269.48 o
  -6   0 -16     6780.44     6614.96    545.19 o
  -4   0 -16      952.38      990.85    187.27 o
  -2   0 -16     1912.27     1900.18    225.14 o
   0   0 -16      458.55      677.50    147.32 o
   2   0 -16     5326.34     5389.51    384.01 o
   4   0 -16     2440.17     2452.76    216.13 o
   6   0 -16     4265.38     3514.50    272.71 o
  10   0 -16     2971.23     2634.69    179.19 o
  12   0 -16     1691.24     1461.29    128.15 o
  14   0 -16     4059.23     3950.19    260.86 o
  16   0 -16      163.00      223.43     98.72 o
  18   0 -16     3509.10     3509.25    231.86 o
  20   0 -16     5768.44     5745.45    349.90 o
  22   0 -16     2485.37     2351.46    182.64 o
  24   0 -16      751.58      662.95    113.37 o
  26   0 -16     1595.90     1878.48    364.38 o
  28   0 -16     8250.59     6458.87    748.16 o
  30   0 -16     1718.86     1410.88    410.56 o
  32   0 -16      244.97      593.45    343.14 o
  34   0 -16     2963.35     2830.53    443.35 o
  36   0 -16     2808.81     2375.63    471.06 o
  38   0 -16      912.12      919.96    367.61 o
  40   0 -16      978.51      883.24    393.94 o
  42   0 -16      842.79     1344.38    387.24 o
  44   0 -16      391.29      413.57    309.42 o
 -15   1 -16       91.26     -169.86    169.86 o
 -13   1 -16      512.19      113.13    124.04 o
 -11   1 -16       93.74      -24.65     68.21 o
  -9   1 -16      170.47       43.02    118.45 o
  -7   1 -16     1196.47     1256.80    238.19 o
  -5   1 -16     1660.83     1792.04    167.64 o
  -3   1 -16      965.03     1048.21    137.74 o
  -1   1 -16     4978.58     5103.00    281.73 o
   1   1 -16     5830.93     5702.97    288.48 o
   3   1 -16     3948.89     3933.24    226.92 o
   5   1 -16     5950.86     5684.99    246.65 o
   7   1 -16    13148.69    13486.08    534.64 o
   9   1 -16     5388.10     5799.27    224.80 o
  11   1 -16      980.45     1002.76     80.32 o
  13   1 -16     8153.99     8301.80    303.83 o
  15   1 -16    14652.31    15325.76    551.23 o
  17   1 -16      299.76      288.90     69.77 o
  19   1 -16     9645.99     9005.29    352.55 o
  21   1 -16    15363.22    14619.31    747.14 o
  23   1 -16     2415.71     2385.40    169.80 o
  25   1 -16     4287.68     4099.31    943.28 o
  27   1 -16    12058.06    11871.91    694.31 o
  29   1 -16     5012.64     5055.46    374.59 o
  31   1 -16     1266.66     1221.28    197.88 o
  33   1 -16     3031.07     2919.17    503.27 o
  35   1 -16     2231.40     2180.58    307.11 o
  37   1 -16       11.15     -173.97    173.97 o
  39   1 -16      620.63      889.22    243.09 o
  41   1 -16      857.41     1556.30    274.90 o
  43   1 -16       70.33      -58.92    209.59 o
 -12   2 -16      242.34       63.13    167.07 o
 -10   2 -16       29.67      -38.72    129.47 o
  -8   2 -16      487.67      389.97    124.87 o
  -6   2 -16      972.32      740.97    130.29 o
  -4   2 -16      179.43      291.64    114.92 o
  -2   2 -16      596.76      683.22    115.14 o
   0   2 -16     3256.09     3107.94    214.79 o
   2   2 -16     1028.81      953.67    201.36 o
   4   2 -16      722.29      908.66     97.31 o
   6   2 -16     1770.68     1973.67    171.57 o
   8   2 -16     5341.03     5397.95    245.95 o
  10   2 -16      283.37      288.67     64.06 o
  12   2 -16     4748.87     4921.22    235.30 o
  14   2 -16     3653.86     3576.14    233.14 o
  16   2 -16     2237.95     2169.31    146.87 o
  18   2 -16      872.93      843.81    128.62 o
  20   2 -16     4662.54     4571.13    235.24 o
  22   2 -16     3469.29     3210.90    195.72 o
  24   2 -16      598.39      496.95    140.47 o
  26   2 -16      456.45      267.26    236.69 o
  28   2 -16     2040.19     1690.07    201.11 o
  30   2 -16      781.96      550.05    174.18 o
  32   2 -16     1831.01     1897.76    242.36 o
  34   2 -16      471.63      423.37    182.05 o
  36   2 -16      306.31      415.45    185.22 o
  38   2 -16        9.08       67.92    190.50 o
  40   2 -16      204.57      191.68    190.62 o
  42   2 -16      163.17      624.39    326.05 o
  -7   3 -16      427.21      659.41    436.19 o
  -5   3 -16      771.81      807.46    343.60 o
  -3   3 -16       25.79      -69.79    119.54 o
  -1   3 -16       92.48      377.73    147.09 o
   1   3 -16      466.81      507.82    130.01 o
   3   3 -16      779.23      964.37    151.42 o
   5   3 -16       39.02      128.39    125.72 o
   7   3 -16     1048.83     1063.03    147.87 o
   9   3 -16       82.87       62.14    101.86 o
  11   3 -16      406.89      130.23    117.53 o
  13   3 -16       80.32      122.57     90.88 o
  15   3 -16     2079.94     2228.81    273.07 o
  17   3 -16      509.26      708.36    111.18 o
  19   3 -16      907.53      995.41    281.60 o
  21   3 -16      385.25      267.63    110.18 o
  23   3 -16      171.19      284.27    135.35 o
  25   3 -16      120.73      198.46    145.84 o
  27   3 -16      599.12      756.36    171.92 o
  29   3 -16      264.78      192.87    154.61 o
  31   3 -16      246.86      139.35    171.48 o
  33   3 -16      622.98      343.61    184.95 o
  35   3 -16       81.60      -60.15    179.26 o
  37   3 -16       57.23       15.70    254.47 o
   0   4 -16      132.66      -53.57    201.13 o
   2   4 -16       80.18      337.13    241.77 o
   4   4 -16      548.93      235.53    214.98 o
   6   4 -16      613.89      415.87    198.59 o
   8   4 -16      109.80      -10.03    134.07 o
  10   4 -16      505.07      585.05    141.65 o
  12   4 -16      627.40      475.68    235.07 o
  14   4 -16      205.05      440.58    232.07 o
  16   4 -16      351.02      493.47    173.04 o
  18   4 -16     1108.67     1023.73    176.47 o
  20   4 -16      527.00      486.55    175.35 o
  22   4 -16      421.75      321.89    232.53 o
  24   4 -16      333.89      549.57    168.04 o
  26   4 -16      415.42      403.99    165.55 o
 -17   1 -15       81.16     -159.17    159.17 o
 -15   1 -15      155.73       18.18    140.57 o
 -13   1 -15      983.20     1060.21    154.72 o
 -11   1 -15      602.20      356.73    193.98 o
  -9   1 -15      749.36      724.85    150.65 o
  -7   1 -15     1775.71     1640.89    146.45 o
  -5   1 -15     1354.07     1592.09    134.94 o
  -3   1 -15      271.82      376.18    104.25 o
  -1   1 -15     5731.56     5454.86    294.97 o
   1   1 -15     3713.62     3562.20    221.30 o
   3   1 -15     1485.31     1412.95    102.68 o
   5   1 -15      181.37      174.43     65.60 o
   7   1 -15    20588.22    20647.14    713.36 o
   9   1 -15     3271.29     3335.51    147.77 o
  11   1 -15     1693.89     1552.12     91.57 o
  13   1 -15     7187.57     7060.20    255.30 o
  15   1 -15     5395.77     5159.75    206.29 o
  17   1 -15      357.84      276.15     60.71 o
  19   1 -15     4574.73     4368.94    198.58 o
  21   1 -15     5459.70     5248.19    261.85 o
  23   1 -15     4922.99     4626.30    238.50 o
  25   1 -15      662.85      675.48    247.65 o
  27   1 -15     1256.08     1702.21    541.49 o
  29   1 -15      894.62      959.52    204.13 o
  31   1 -15     2948.56     2758.20    614.57 o
  33   1 -15       90.78      327.64    171.29 o
  35   1 -15     1042.05     1543.50    259.53 o
  37   1 -15      190.59      183.44    205.41 o
  39   1 -15      279.85      366.90    204.04 o
  41   1 -15        9.09      129.90    207.32 o
  43   1 -15     1014.15      851.61    288.87 o
 -14   2 -15      270.88       22.07    209.44 o
 -12   2 -15       32.05       -6.71    136.10 o
 -10   2 -15      146.80      155.30    122.69 o
  -8   2 -15       46.55       34.17    120.03 o
  -6   2 -15      133.37      230.39    117.58 o
  -4   2 -15      295.38      529.82    119.50 o
  -2   2 -15      506.62      528.18    106.38 o
   0   2 -15      914.05     1173.87    109.46 o
   2   2 -15      792.18      741.49    123.94 o
   4   2 -15      980.32      944.43     91.69 o
   6   2 -15      657.99      776.93     87.57 o
   8   2 -15     5458.92     5939.26    361.76 o
  10   2 -15     4017.93     3956.85    165.94 o
  12   2 -15     1407.41     1393.33    175.03 o
  14   2 -15     5415.18     5452.50    263.38 o
  16   2 -15     2650.40     2630.47    193.30 o
  18   2 -15     1365.30     1462.53    174.42 o
  20   2 -15    10343.94    10240.69    912.11 o
  22   2 -15     8719.89     7823.95    483.13 o
  24   2 -15       55.25       35.41    115.42 o
  26   2 -15     3582.88     2949.18    272.36 o
  28   2 -15     2850.89     2182.62    231.64 o
  30   2 -15     2074.36     1791.50    218.44 o
  32   2 -15      326.19      300.62    180.28 o
  34   2 -15     2738.28     2946.57    294.67 o
  36   2 -15      681.00      729.97    379.97 o
  38   2 -15      155.47      140.06    169.09 o
  40   2 -15      961.60      746.15    204.43 o
  42   2 -15      828.76      898.02    318.66 o
  -9   3 -15       44.75     -199.18    199.18 o
  -7   3 -15      152.33      271.35    188.02 o
  -5   3 -15      252.79      426.78    194.23 o
  -3   3 -15      127.34      115.48    118.30 o
  -1   3 -15      209.93      267.23    104.42 o
   1   3 -15      436.16      595.21    115.21 o
   3   3 -15      274.63      460.30    133.70 o
   5   3 -15     1110.78     1155.17    174.45 o
   7   3 -15     1744.27     1881.82    174.52 o
   9   3 -15      254.88      156.56    140.86 o
  11   3 -15      117.13       28.92     55.18 o
  13   3 -15     2290.23     2427.72    162.83 o
  15   3 -15      415.33      394.95    100.75 o
  17   3 -15     1245.05     1230.43    214.40 o
  19   3 -15     1025.70     1199.45    174.80 o
  21   3 -15      521.12      774.74    149.91 o
  23   3 -15      278.31      323.65    142.70 o
  25   3 -15     1943.77     1832.21    199.99 o
  27   3 -15     1346.66     1423.15    199.28 o
  29   3 -15       40.71     -130.36    144.32 o
  31   3 -15      402.51      206.42    134.27 o
  33   3 -15      583.53      609.27    163.09 o
  35   3 -15      203.75      268.84    192.17 o
  37   3 -15      455.88      620.93    304.11 o
  -2   4 -15      193.84      133.48    187.50 o
   0   4 -15      342.29      242.23    242.92 o
   2   4 -15      156.83      153.56    230.91 o
   4   4 -15      204.37      -42.72    205.74 o
   6   4 -15      616.34      274.32    195.12 o
   8   4 -15      318.87      201.05    136.46 o
  10   4 -15      127.43      142.33    180.92 o
  12   4 -15      653.09      752.08    235.99 o
  14   4 -15      577.72      617.68    167.05 o
  16   4 -15       35.36      312.68    157.25 o
  18   4 -15      186.64      520.55    161.63 o
  20   4 -15      537.22      405.02    220.06 o
  22   4 -15       50.06      166.86    168.99 o
  24   4 -15      343.65      373.36    167.96 o
  26   4 -15        2.39      117.98    263.13 o
  28   4 -15       23.36       18.24    224.68 o
 -18   0 -14     1164.53      794.34    260.24 o
 -16   0 -14      260.69     -166.03    225.37 o
 -12   0 -14     3966.62     3683.29    393.24 o
 -10   0 -14      767.55      635.93    196.51 o
  -8   0 -14      707.72      702.44    192.12 o
  -6   0 -14    19044.10    17989.04   1221.53 o
  -4   0 -14    15646.48    13903.27   1005.40 o
  -2   0 -14      416.76      728.99    156.79 o
   0   0 -14    43279.82    41318.18   2769.57 o
   2   0 -14    43911.98    44383.09   2970.46 o
   4   0 -14     4073.28     4607.56    268.70 o
   6   0 -14    13732.63    12563.58    630.97 o
   8   0 -14    39247.08    37189.96   3987.18 o
  10   0 -14    27707.45    27093.72   1524.83 o
  12   0 -14     5283.70     4565.88    384.93 o
  14   0 -14    43597.11    43264.21   2050.89 o
  16   0 -14    17199.10    17744.35   1976.85 o
  18   0 -14     1028.79     1025.39    104.73 o
  20   0 -14     9907.31     9645.19    531.00 o
  22   0 -14    33841.45    35458.54   1785.27 o
  24   0 -14     1808.94     1440.67    300.42 o
  26   0 -14    13983.67    14419.13   1171.65 o
  28   0 -14     2541.91     1740.16    407.56 o
  30   0 -14     2971.71     2848.54    462.29 o
  32   0 -14     1095.63     1052.50    322.82 o
  34   0 -14     3973.53     3929.91    538.49 o
  36   0 -14      215.00      387.01    315.43 o
  38   0 -14     1619.21     2340.30    446.82 o
  40   0 -14       59.03     -224.68    342.21 o
  42   0 -14       43.86       78.51    293.26 o
 -19   1 -14      283.95      153.36    193.30 o
 -17   1 -14      617.31      530.40    226.69 o
 -15   1 -14       69.76      -65.96    132.46 o
 -13   1 -14      531.36      498.21    137.40 o
 -11   1 -14      791.88      591.84    121.01 o
  -9   1 -14      582.00      477.47    168.14 o
  -7   1 -14       68.33      115.05     95.00 o
  -5   1 -14     1107.81     1174.74    119.72 o
  -3   1 -14       27.79      113.28     83.74 o
  -1   1 -14      105.69      129.67     88.99 o
   1   1 -14      276.19      289.17     67.46 o
   3   1 -14      578.40      622.25     73.28 o
   5   1 -14      468.52      529.45     57.79 o
   7   1 -14     2457.10     2314.24    103.07 o
   9   1 -14     3323.93     3258.50    140.04 o
  11   1 -14     1376.49     1573.64     99.03 o
  13   1 -14     3483.68     3676.73    148.67 o
  15   1 -14    10894.26    10478.92    446.83 o
  17   1 -14     1917.95     1768.34    105.89 o
  19   1 -14     1758.32     1677.01    100.59 o
  21   1 -14     2368.26     2108.69    161.60 o
  23   1 -14     9045.04     8913.54    526.05 o
  25   1 -14      152.51      169.27     85.57 o
  27   1 -14     3013.00     3044.17    386.32 o
  29   1 -14     6311.20     6523.70    430.03 o
  31   1 -14      474.66      377.17    173.88 o
  33   1 -14     1309.28     1481.91    227.20 o
  35   1 -14     4530.41     5086.71    390.40 o
  37   1 -14      565.10      644.13    212.75 o
  39   1 -14      381.37      517.42    219.30 o
  41   1 -14     1245.87     1008.12    310.92 o
  43   1 -14      542.60      677.50    341.98 o
 -16   2 -14      210.90      -86.36    302.96 o
 -14   2 -14        7.68     -182.46    182.46 o
 -12   2 -14      477.77      522.68    137.25 o
 -10   2 -14      304.21      296.01    160.77 o
  -8   2 -14      596.72      383.27    118.10 o
  -6   2 -14      413.72      464.84    111.34 o
  -4   2 -14     1960.59     2263.41    217.38 o
  -2   2 -14      501.46      541.10    128.43 o
   0   2 -14      727.56      778.10    103.82 o
   2   2 -14      495.65      552.37     84.58 o
   4   2 -14     1894.76     2149.58    160.72 o
   6   2 -14     2772.37     2893.44    147.17 o
   8   2 -14      605.89      534.64     63.33 o
  10   2 -14      688.00      708.45     65.86 o
  12   2 -14     1470.19     1571.78    108.89 o
  14   2 -14     3651.60     3582.01    186.35 o
  16   2 -14     2348.56     2297.66    132.24 o
  18   2 -14      160.32      175.90     68.95 o
  20   2 -14     5199.29     4184.14    367.84 o
  22   2 -14     4411.14     3808.40    285.21 o
  24   2 -14      127.74       16.78    112.38 o
  26   2 -14      617.64      437.41    155.06 o
  28   2 -14     3824.98     3671.13    253.01 o
  30   2 -14      844.57      848.48    146.68 o
  32   2 -14      222.12      354.89    179.15 o
  34   2 -14      969.48     1196.85    200.55 o
  36   2 -14      782.35      703.69    195.81 o
  38   2 -14       69.19       20.25    173.38 o
  40   2 -14      444.96      543.34    295.80 o
 -11   3 -14      618.28      612.63    214.69 o
  -9   3 -14      164.41      445.63    198.17 o
  -7   3 -14     1084.32     1090.07    370.15 o
  -5   3 -14     1108.83     1201.93    208.80 o
  -3   3 -14      511.22      723.17    127.65 o
  -1   3 -14     1919.65     1921.12    134.05 o
   1   3 -14     4657.46     4899.39    315.94 o
   3   3 -14     1073.34     1073.67    146.33 o
   5   3 -14      688.03      703.41    133.13 o
   7   3 -14     1691.18     1745.93    202.05 o
   9   3 -14     5786.96     6027.40    294.86 o
  11   3 -14      598.73      575.84    134.28 o
  13   3 -14     2184.18     2014.81    177.79 o
  15   3 -14     1391.56     1711.06    232.02 o
  17   3 -14     1341.22     1423.01    169.67 o
  19   3 -14      578.18      410.56    186.35 o
  21   3 -14     1728.70     1761.88    203.32 o
  23   3 -14     3309.95     3147.65    280.56 o
  25   3 -14      698.88      779.79    145.91 o
  27   3 -14      571.65      571.36    168.19 o
  29   3 -14      443.26      158.02    341.06 o
  31   3 -14      655.23      412.24    158.18 o
  33   3 -14      257.70      354.33    154.75 o
  35   3 -14      340.85      627.44    164.30 o
  37   3 -14      174.96      368.31    251.00 o
  -4   4 -14       51.43      355.38    233.68 o
  -2   4 -14       96.53       15.25    158.06 o
   0   4 -14      142.88      229.58    157.45 o
   2   4 -14       12.69      -79.43    202.97 o
   4   4 -14       49.65      293.49    129.08 o
   6   4 -14       40.00      110.84    211.29 o
   8   4 -14       46.73       34.90    157.48 o
  10   4 -14       80.57        5.31    213.59 o
  12   4 -14      738.34      708.23    159.02 o
  14   4 -14       41.63      121.22    136.01 o
  16   4 -14        1.17      120.56    144.44 o
  18   4 -14      445.53      378.19    141.26 o
  20   4 -14      297.93      368.92    150.39 o
  22   4 -14       16.38      264.66    163.84 o
  24   4 -14      172.27      366.59    164.42 o
  26   4 -14      234.35      209.05    168.32 o
  28   4 -14      166.92        3.23    192.12 o
 -19   1 -13      375.43      217.45    151.19 o
 -17   1 -13       89.68     -146.67    146.67 o
 -15   1 -13       69.52      -62.44    118.87 o
 -13   1 -13       42.81       28.30    131.32 o
 -11   1 -13     3061.50     2795.41    214.05 o
  -9   1 -13      102.50       81.32     80.66 o
  -7   1 -13     2465.76     2367.65    220.33 o
  -5   1 -13     2089.98     1947.69    135.88 o
  -3   1 -13     2855.34     3026.47    207.94 o
  -1   1 -13     2043.24     1881.54    153.79 o
   1   1 -13    13904.10    13242.01    544.60 o
   3   1 -13     7055.97     7084.91    282.73 o
   5   1 -13      902.85      977.09     69.45 o
   7   1 -13     9314.13     8665.33    295.85 o
   9   1 -13    11812.60    11601.84    407.01 o
  11   1 -13     8009.15     8166.22    305.55 o
  13   1 -13    11650.60    11194.03    478.02 o
  15   1 -13    16448.30    16372.13    583.66 o
  17   1 -13    10439.11    10044.88    404.37 o
  19   1 -13     4110.44     3659.54    154.51 o
  21   1 -13    21419.00    22352.98   1471.49 o
  23   1 -13     3079.50     2879.41    197.33 o
  25   1 -13     1427.55     1385.99    133.36 o
  27   1 -13     5557.66     5062.49    278.29 o
  29   1 -13     3538.91     3527.17    299.93 o
  31   1 -13       15.75       58.71    158.76 o
  33   1 -13      620.78      595.29    195.51 o
  35   1 -13      891.67     1476.61    219.82 o
  37   1 -13      687.55      697.48    223.41 o
  39   1 -13      268.00      457.58    296.15 o
  41   1 -13      629.14      868.00    335.52 o
  43   1 -13       30.63      123.08    246.38 o
 -16   2 -13      255.88       90.90    415.18 o
 -14   2 -13      516.41      504.18    202.97 o
 -12   2 -13     2091.27     2061.95    166.72 o
 -10   2 -13       27.33       39.85    122.64 o
  -8   2 -13     2544.20     2564.74    184.82 o
  -6   2 -13     2446.22     2476.75    163.11 o
  -4   2 -13      219.55      222.39     97.03 o
  -2   2 -13      535.73      657.50     87.31 o
   0   2 -13     4502.90     4894.41    206.25 o
   2   2 -13     4299.32     4384.83    182.86 o
   4   2 -13     1683.46     1754.21    138.66 o
   6   2 -13     1812.19     1596.45    149.94 o
   8   2 -13     3405.78     3470.66    147.50 o
  10   2 -13      857.78      843.72     93.51 o
  12   2 -13     3821.55     3802.86    192.91 o
  14   2 -13     6193.72     5870.04    314.24 o
  16   2 -13     3632.23     3561.92    285.50 o
  18   2 -13     4398.99     4397.81    217.15 o
  20   2 -13      385.64      473.36    113.23 o
  22   2 -13      696.75      374.35    123.99 o
  24   2 -13     5830.83     4456.88    349.29 o
  26   2 -13     1961.71     1690.95    195.19 o
  28   2 -13     1249.57     1206.47    142.62 o
  30   2 -13     2286.50     1938.57    175.31 o
  32   2 -13      890.04      882.66    144.72 o
  34   2 -13       33.49      145.95    174.23 o
  36   2 -13     1029.82      900.06    213.67 o
  38   2 -13     1195.48     1252.21    235.79 o
  40   2 -13       71.04     -142.24    296.49 o
 -13   3 -13       77.92      426.27    235.99 o
 -11   3 -13      317.75      551.73    197.85 o
  -9   3 -13      484.25      542.72    191.30 o
  -7   3 -13      390.04      466.61    291.18 o
  -5   3 -13      621.43      580.13    168.43 o
  -3   3 -13      413.48      390.51     98.96 o
  -1   3 -13      116.20      256.13     90.07 o
   1   3 -13      291.66      347.88     95.86 o
   3   3 -13     1215.18     1441.81    223.80 o
   5   3 -13      461.46      606.19    155.98 o
   7   3 -13      559.23      526.56     94.02 o
   9   3 -13      930.65     1146.54    114.05 o
  11   3 -13       86.81       83.21     86.50 o
  13   3 -13      409.14      417.14    115.29 o
  15   3 -13     4200.48     4311.90    474.41 o
  17   3 -13      537.05      536.18    170.64 o
  19   3 -13      421.63      507.99    139.16 o
  21   3 -13     1732.60     1811.05    235.18 o
  23   3 -13     1242.29     1037.57    169.82 o
  25   3 -13      465.73      449.58    143.19 o
  27   3 -13     1028.92      980.21    177.46 o
  29   3 -13      371.96      393.81    129.86 o
  31   3 -13       14.84      -15.17    126.23 o
  33   3 -13      558.77      425.10    145.77 o
  35   3 -13      871.49      882.26    169.17 o
  37   3 -13      217.90      199.05    214.06 o
  -6   4 -13      257.39      -73.20     77.59 o
  -4   4 -13       96.08      215.64    218.79 o
  -2   4 -13      166.35      243.06    160.30 o
   0   4 -13      155.60       -6.10    207.48 o
   2   4 -13      605.65      784.41    210.36 o
   4   4 -13      371.35      402.71    212.44 o
   6   4 -13      903.35      932.89    257.01 o
   8   4 -13      685.95      771.02    250.54 o
  10   4 -13      557.39      700.31    154.36 o
  12   4 -13       72.25       85.58    144.78 o
  14   4 -13     1594.51     1878.72    209.57 o
  16   4 -13      257.44      530.12    147.49 o
  18   4 -13      177.72      149.05    124.34 o
  20   4 -13      794.24      923.17    172.61 o
  22   4 -13      466.13      510.99    170.14 o
  24   4 -13      149.26      245.42    279.98 o
  26   4 -13      480.53      539.95    174.63 o
  28   4 -13      758.47      582.82    227.91 o
 -22   0 -12      218.43      -92.60     92.60 o
 -20   0 -12      282.52       15.01    208.51 o
 -18   0 -12      383.33      378.00    240.38 o
 -16   0 -12     1589.99     1025.95    250.77 o
 -14   0 -12      566.34      486.89    163.49 o
 -12   0 -12      883.51      772.75    146.68 o
 -10   0 -12      615.09      609.47    139.84 o
  -8   0 -12     3476.70     3140.42    263.13 o
  -6   0 -12     5670.06     5692.01    418.41 o
  -4   0 -12     8571.33     7386.68    543.80 o
  -2   0 -12      747.09      821.13    124.00 o
   0   0 -12     4574.88     4616.64    371.08 o
   2   0 -12    14307.85    13957.21    707.30 o
   4   0 -12    32267.28    33001.79   2232.81 o
   6   0 -12    12200.76    11240.55    563.60 o
   8   0 -12    74324.89    72160.28   3396.67 o
  10   0 -12    52482.48    60055.76   2869.52 o
  12   0 -12     1636.20     1906.73    374.31 o
  14   0 -12    37867.82    40219.04   2518.57 o
  16   0 -12   105499.53   122708.44   8592.04 o
  18   0 -12     3577.88     3301.61    470.83 o
  20   0 -12    14349.05    14088.12    610.41 o
  22   0 -12    28051.69    25895.04   1474.74 o
  24   0 -12    28992.26    28552.16   2192.52 o
  26   0 -12     1112.17     1550.35    327.90 o
  28   0 -12    29863.48    27585.33   2308.90 o
  30   0 -12    12415.00    10841.13    980.69 o
  32   0 -12       71.76     -129.77    287.49 o
  34   0 -12     3468.94     3467.39    485.38 o
  36   0 -12     7392.37     7467.26    750.47 o
  38   0 -12      722.30      499.00    353.30 o
  40   0 -12     1597.40     1281.11    311.96 o
 -21   1 -12        5.00     -148.64    148.64 o
 -19   1 -12     1432.93     1562.15    182.17 o
 -17   1 -12     1268.79     1301.23    161.81 o
 -15   1 -12       46.73     -126.08    126.08 o
 -13   1 -12     1269.07     1394.28    148.82 o
 -11   1 -12     4933.40     4152.22    261.40 o
  -9   1 -12     2373.28     2466.04    178.11 o
  -7   1 -12     1394.57     1413.63    165.54 o
  -5   1 -12    16782.58    15655.33    792.37 o
  -3   1 -12     6496.72     6422.84    278.61 o
  -1   1 -12       94.62      191.73     68.65 o
   1   1 -12    12419.17    11836.92    467.65 o
   3   1 -12    15006.27    14534.75    493.10 o
   5   1 -12      208.26      224.38     45.52 o
   7   1 -12     5269.35     5533.82    267.88 o
   9   1 -12     8070.57     7845.50    272.47 o
  11   1 -12     4907.42     4884.34    189.55 o
  13   1 -12     5730.76     5770.46    214.46 o
  15   1 -12     8676.08     8181.74    333.98 o
  17   1 -12     1129.02     1083.09    105.72 o
  19   1 -12     1008.09     1068.04     74.02 o
  21   1 -12     1910.65     2151.26    192.53 o
  23   1 -12     2625.83     2463.79    170.23 o
  25   1 -12       55.87       40.17     87.01 o
  27   1 -12     2902.94     2801.65    210.90 o
  29   1 -12       79.19      206.18    106.91 o
  31   1 -12      424.94      434.24    147.11 o
  33   1 -12      579.24      930.87    219.32 o
  35   1 -12      472.34      596.72    191.94 o
  37   1 -12      128.70      349.68    202.42 o
  39   1 -12      470.87      788.57    304.81 o
  41   1 -12       91.62      111.99    270.63 o
 -18   2 -12      567.55      528.21    203.52 o
 -16   2 -12      357.56      179.84    304.11 o
 -14   2 -12       22.48     -197.31    484.57 o
 -12   2 -12     2512.04     2563.51    183.25 o
 -10   2 -12     1934.73     1799.32    169.42 o
  -8   2 -12      297.50      296.30    106.04 o
  -6   2 -12      402.28      473.70    104.48 o
  -4   2 -12     3438.57     3367.45    161.42 o
  -2   2 -12     1785.16     1884.58    116.79 o
   0   2 -12     1743.42     1882.66    147.78 o
   2   2 -12     4066.25     4316.64    181.26 o
   4   2 -12     4555.21     4153.92    270.77 o
   6   2 -12      199.71      286.68     66.05 o
   8   2 -12     2719.01     2644.76    129.53 o
  10   2 -12     4948.34     5247.32    212.33 o
  12   2 -12     1161.14     1248.79     93.11 o
  14   2 -12      627.82      622.31    160.67 o
  16   2 -12      686.32      661.57     92.25 o
  18   2 -12     2612.09     2545.78    203.73 o
  20   2 -12      572.86      627.84    117.62 o
  22   2 -12      798.03      706.52    129.86 o
  24   2 -12      290.94      381.25    118.44 o
  26   2 -12      674.42      541.46    114.62 o
  28   2 -12      217.43      215.65    114.90 o
  30   2 -12     1436.23     1274.42    154.40 o
  32   2 -12       53.35      114.81    114.51 o
  34   2 -12     1094.54     1221.52    211.66 o
  36   2 -12      228.28      334.68    190.97 o
  38   2 -12       58.89       59.58    258.85 o
  40   2 -12       20.72      -27.25    280.10 o
 -15   3 -12      573.40      604.30    242.46 o
 -13   3 -12      256.78       29.71    294.64 o
 -11   3 -12       35.72     -105.36    172.41 o
  -9   3 -12       79.85      125.05    161.73 o
  -7   3 -12     1470.54     1060.46    184.09 o
  -5   3 -12      854.42      910.91    142.04 o
  -3   3 -12      332.31      263.36     87.02 o
  -1   3 -12      791.94      983.33    175.22 o
   1   3 -12     2487.82     2699.75    169.17 o
   3   3 -12     1475.91     1442.94    123.79 o
   5   3 -12     1345.05     1542.55    141.58 o
   7   3 -12     5471.84     5880.24    274.26 o
   9   3 -12     4094.46     4117.41    207.51 o
  11   3 -12      135.01      125.37     82.75 o
  13   3 -12     2006.99     2184.80    195.24 o
  15   3 -12     5193.52     4875.51    321.86 o
  17   3 -12     6057.08     6142.47    511.82 o
  19   3 -12     1148.25     1612.69    273.17 o
  21   3 -12     3975.71     4063.10    289.15 o
  23   3 -12     2204.60     1777.76    299.84 o
  25   3 -12      411.25      398.23    150.83 o
  27   3 -12      273.70      211.31    153.05 o
  29   3 -12     3323.18     3137.52    241.04 o
  31   3 -12      827.27      654.42    163.93 o
  33   3 -12      364.44      745.39    162.31 o
  35   3 -12      269.28      264.07    207.69 o
  -8   4 -12      139.62       45.95    142.24 o
  -6   4 -12      367.03      351.11    198.59 o
  -4   4 -12       39.69       -0.18    160.34 o
  -2   4 -12      479.01      392.47    158.95 o
   0   4 -12      308.99      469.45    203.20 o
   2   4 -12      413.75      444.41    138.83 o
   4   4 -12      459.11      409.41    216.60 o
   6   4 -12      415.71      292.57    194.66 o
   8   4 -12       13.38       19.27    121.35 o
  10   4 -12      302.28      406.27    145.70 o
  12   4 -12      154.14      153.71    130.70 o
  14   4 -12       78.91      104.80    194.54 o
  16   4 -12      155.24      -26.19    104.60 o
  18   4 -12      315.58      310.69    166.25 o
  20   4 -12       16.47      279.36    160.98 o
  22   4 -12       97.11       35.97    151.82 o
  24   4 -12      328.09      376.12    171.57 o
  26   4 -12       63.00       43.53    266.59 o
  28   4 -12      110.80      161.87    218.44 o
 -23   1 -11      200.32     -267.17    297.42 o
 -21   1 -11       76.64     -144.87    144.87 o
 -19   1 -11      586.80      287.29    196.04 o
 -17   1 -11      804.82      788.30    153.06 o
 -15   1 -11      926.17      878.02    146.93 o
 -13   1 -11     1342.42     1345.02    141.64 o
 -11   1 -11      676.77      526.02    111.57 o
  -9   1 -11     2057.56     1806.02    132.02 o
  -7   1 -11      669.84      700.90     93.26 o
  -5   1 -11    13000.89    11897.36    630.37 o
  -3   1 -11      781.73      586.95     59.69 o
  -1   1 -11     1059.51     1079.90     71.93 o
   1   1 -11     2176.88     2006.08     83.58 o
   3   1 -11     7610.98     7407.07    314.00 o
   5   1 -11     3439.54     3523.42    137.42 o
   7   1 -11     4019.60     4042.32    157.70 o
   9   1 -11    17475.87    18644.46    622.15 o
  11   1 -11     6603.76     6669.81    278.30 o
  13   1 -11     2139.89     2204.82    108.43 o
  15   1 -11     3688.64     3766.88    167.67 o
  17   1 -11    11035.18    10656.74    389.57 o
  19   1 -11     7952.66     7229.07    451.32 o
  21   1 -11     8140.85     7962.48    380.04 o
  23   1 -11     8183.89     8464.86    407.61 o
  25   1 -11     1960.92     1771.84    181.58 o
  27   1 -11      608.61      630.43    113.84 o
  29   1 -11     4098.66     3665.72    242.23 o
  31   1 -11     7105.40     6418.43    578.60 o
  33   1 -11      940.79      988.93    164.80 o
  35   1 -11     1471.38     1673.82    331.48 o
  37   1 -11      434.17      461.89    193.56 o
  39   1 -11      509.75      840.29    323.28 o
 -20   2 -11       21.55       70.05    177.12 o
 -18   2 -11      709.17      780.12    188.57 o
 -16   2 -11     1061.68      732.70    180.18 o
 -14   2 -11      186.62      213.67    160.18 o
 -12   2 -11     3175.46     2887.91    194.29 o
 -10   2 -11     4477.44     4220.25    245.61 o
  -8   2 -11      240.75      179.09     99.54 o
  -6   2 -11     2898.86     2786.47    149.72 o
  -4   2 -11    11394.25    11643.58    428.77 o
  -2   2 -11     2648.32     2737.83    136.00 o
   0   2 -11     8076.25     7957.97    298.60 o
   2   2 -11     9182.53     9269.00    310.09 o
   4   2 -11     3781.76     3934.91    159.75 o
   6   2 -11      930.99      955.09     79.43 o
   8   2 -11    23737.84    24425.67    848.58 o
  10   2 -11     4933.91     5012.09    169.90 o
  12   2 -11      835.51      817.94     65.89 o
  14   2 -11     5505.03     5876.77    800.58 o
  16   2 -11    13961.86    13764.19   1407.18 o
  18   2 -11     1043.23     1005.45    151.13 o
  20   2 -11     9719.88     8458.86    521.14 o
  22   2 -11     4292.32     4127.74    361.61 o
  24   2 -11      821.09      597.84    125.43 o
  26   2 -11      293.01      251.64    110.87 o
  28   2 -11     3013.10     2791.56    196.07 o
  30   2 -11      334.29      439.41    126.36 o
  32   2 -11     1596.41     1402.19    181.49 o
  34   2 -11     1179.30     1338.52    274.18 o
  36   2 -11        9.33       10.30    166.67 o
  38   2 -11      311.28      512.40    310.35 o
  40   2 -11      619.55      360.46    297.65 o
 -15   3 -11      222.47     -147.79    241.88 o
 -13   3 -11      494.96      423.17    248.92 o
 -11   3 -11       18.09      -59.46    164.64 o
  -9   3 -11      629.93      829.61    181.87 o
  -7   3 -11     1005.93      891.54    139.64 o
  -5   3 -11      535.40      692.27    128.62 o
  -3   3 -11      100.83       76.71     66.59 o
  -1   3 -11     1655.21     1571.19    114.17 o
   1   3 -11     1707.51     1925.57    137.75 o
   3   3 -11     2049.99     2154.15    132.98 o
   5   3 -11     3294.59     3106.32    152.91 o
   7   3 -11      930.23      889.70     83.18 o
   9   3 -11      447.29      461.73     85.81 o
  11   3 -11      925.74      838.55     98.15 o
  13   3 -11     1920.03     1848.53    175.85 o
  15   3 -11      220.23      255.94    100.53 o
  17   3 -11      236.94      326.71    136.59 o
  19   3 -11      737.30      645.20    152.06 o
  21   3 -11      206.95      352.97    135.36 o
  23   3 -11      701.85      735.27    239.69 o
  25   3 -11      917.01      858.39    176.07 o
  27   3 -11      625.27      615.89    146.58 o
  29   3 -11      364.56      226.72    132.81 o
  31   3 -11       49.25       70.52    126.67 o
  33   3 -11      378.55      558.98    195.00 o
  35   3 -11      211.50      -29.55    187.11 o
  -8   4 -11      121.59      -12.26    117.31 o
  -6   4 -11      136.14      101.86    174.61 o
  -4   4 -11      200.43      154.47    153.28 o
  -2   4 -11        9.62       71.76    127.16 o
   0   4 -11       68.51      -20.89    201.70 o
   2   4 -11       38.36       32.10    205.51 o
   4   4 -11      355.99      279.40    210.82 o
   6   4 -11      277.74      179.72    136.31 o
   8   4 -11      565.85      582.46    143.02 o
  10   4 -11      809.38     1036.38    162.44 o
  12   4 -11       86.31      230.49    131.93 o
  14   4 -11      758.47      689.97    211.05 o
  16   4 -11      863.49      998.85    315.20 o
  18   4 -11     1030.04     1080.52    185.92 o
  20   4 -11       69.97      215.13    142.15 o
  22   4 -11      489.90      577.77    167.37 o
  24   4 -11      580.60      506.41    177.12 o
  26   4 -11      311.74       79.68    149.18 o
  28   4 -11      204.46      238.61    175.21 o
 -24   0 -10     1115.99     1162.42    292.80 o
 -22   0 -10     1012.83      764.55    205.51 o
 -18   0 -10     5107.99     3650.04    362.76 o
 -16   0 -10     2606.60     2811.37    234.74 o
 -14   0 -10      106.69       55.30    140.83 o
 -12   0 -10     5613.82     5072.48    382.16 o
 -10   0 -10     7739.15     7552.70    409.01 o
  -8   0 -10     7034.66     6628.23    353.38 o
  -6   0 -10     4297.59     4215.22    243.07 o
  -4   0 -10     7531.74     6871.20    352.97 o
  -2   0 -10     4221.45     4509.70    209.24 o
   0   0 -10     8846.88     8912.60    446.50 o
   2   0 -10     3318.76     3373.35    187.66 o
   4   0 -10     7239.12     7347.36    669.65 o
   6   0 -10     6168.19     5750.11    291.69 o
   8   0 -10     7591.61     8418.97    471.41 o
  10   0 -10     8221.67     9450.09    478.92 o
  12   0 -10    10602.69     9501.84    624.62 o
  14   0 -10     3383.87     3362.73    223.29 o
  16   0 -10     9987.38     9899.68    421.00 o
  18   0 -10     3440.06     3741.25    456.52 o
  20   0 -10     2876.01     2841.22    223.94 o
  22   0 -10     2092.88     2253.87    291.99 o
  24   0 -10    20413.03    19569.96   1094.90 o
  26   0 -10     2484.81     2495.35    260.27 o
  28   0 -10     7547.85     7420.56    480.21 o
  30   0 -10     3695.14     3827.38    485.84 o
  32   0 -10     3477.91     4210.24    492.77 o
  34   0 -10      418.18      474.30    281.48 o
  36   0 -10     8218.87     9634.84    845.83 o
 -23   1 -10      645.89      577.18    155.78 o
 -21   1 -10      363.01      190.50    174.93 o
 -19   1 -10      531.84      474.62    140.01 o
 -17   1 -10     2978.92     3006.68    253.04 o
 -15   1 -10     1871.60     1692.36    183.91 o
 -13   1 -10     1568.90     1716.60    146.16 o
 -11   1 -10     6617.71     6605.77    308.80 o
  -9   1 -10     6922.33     6563.64    294.87 o
  -7   1 -10      184.45      238.60     82.86 o
  -5   1 -10    14622.77    13563.67    490.39 o
  -3   1 -10    19139.77    17888.90    728.98 o
  -1   1 -10     2781.97     2303.75    211.66 o
   1   1 -10    14515.18    14435.75    446.74 o
   3   1 -10    45499.95    46048.81   1526.32 o
   5   1 -10    20584.93    22653.09    773.96 o
   7   1 -10    12492.81    13023.13    458.04 o
   9   1 -10    53569.27    54900.56   2184.55 o
  11   1 -10    39218.21    41254.81   1411.41 o
  13   1 -10     1762.38     1693.38    122.16 o
  15   1 -10    27745.94    26905.50    925.29 o
  17   1 -10    22273.45    22421.92    965.67 o
  19   1 -10     2680.73     2534.83    146.98 o
  21   1 -10    10050.73     9677.08    400.94 o
  23   1 -10    20047.25    18838.28    851.43 o
  25   1 -10     2528.47     2284.35    173.47 o
  27   1 -10     2719.94     2791.67    228.79 o
  29   1 -10     6794.56     6712.53    374.60 o
  31   1 -10     2489.61     2700.01    216.60 o
  33   1 -10      387.49      575.63    150.70 o
  35   1 -10     2197.47     2364.58    226.22 o
  37   1 -10      826.06     1092.68    328.36 o
 -22   2 -10       59.60      221.91    279.87 o
 -20   2 -10      451.91      436.57    175.68 o
 -18   2 -10      254.42      401.17    185.75 o
 -16   2 -10      636.77      698.52    224.79 o
 -14   2 -10      226.67      240.20    118.51 o
 -12   2 -10     4260.08     4619.40    242.70 o
 -10   2 -10     2760.84     2784.39    177.37 o
  -8   2 -10       38.03      122.77     78.52 o
  -6   2 -10      750.85      790.67     87.28 o
  -4   2 -10    10055.13    10171.01    373.89 o
  -2   2 -10     6709.77     7143.73    271.93 o
   0   2 -10     4108.34     4116.51    151.53 o
   2   2 -10    10399.96     9940.28    415.11 o
   4   2 -10     3966.99     3805.25    127.36 o
   6   2 -10     1634.37     1894.25    130.23 o
   8   2 -10     9504.08     9869.47    355.31 o
  10   2 -10    21897.25    22960.27    739.59 o
  12   2 -10     2424.36     2597.51    112.61 o
  14   2 -10     1430.76     1544.37    109.86 o
  16   2 -10     9622.78    10463.50    557.54 o
  18   2 -10     8578.92     7785.50    482.41 o
  20   2 -10      310.89      353.51    163.37 o
  22   2 -10     5409.03     5154.12    345.60 o
  24   2 -10     3407.44     3432.72    209.79 o
  26   2 -10       46.92        6.45    103.30 o
  28   2 -10      734.00      594.09    123.84 o
  30   2 -10     1640.60     1850.49    178.95 o
  32   2 -10      267.92      445.57    157.16 o
  34   2 -10      313.28      277.80    173.49 o
  36   2 -10      417.08      550.38    202.57 o
  38   2 -10      219.97      103.77    197.19 o
 -17   3 -10      245.56       95.78    260.24 o
 -15   3 -10      321.61      365.00    199.74 o
 -13   3 -10      399.73      104.47    211.63 o
 -11   3 -10       49.07       67.16    157.25 o
  -9   3 -10      104.48       81.63    115.62 o
  -7   3 -10      801.10      794.94    128.10 o
  -5   3 -10      324.74      445.41    116.02 o
  -3   3 -10      960.92      862.85     90.84 o
  -1   3 -10      215.53      130.45     77.48 o
   1   3 -10      903.30      885.93    100.30 o
   3   3 -10      614.31      668.88     76.95 o
   5   3 -10     1945.22     1944.51    100.77 o
   7   3 -10      424.76      397.03     78.59 o
   9   3 -10      915.38      877.42     81.23 o
  11   3 -10     2108.93     2107.95    178.28 o
  13   3 -10     1913.75     2065.29    269.48 o
  15   3 -10     2286.27     2906.33    459.17 o
  17   3 -10      152.26      107.10    110.70 o
  19   3 -10       22.18      130.39    122.17 o
  21   3 -10      616.82      660.60    138.07 o
  23   3 -10     2517.89     2292.32    213.67 o
  25   3 -10      274.89      182.34    126.60 o
  27   3 -10      750.01      762.92    144.72 o
  29   3 -10      680.79      767.92    157.32 o
  31   3 -10      776.83      639.44    142.29 o
  33   3 -10      109.33      180.28    196.48 o
  35   3 -10      450.42      550.23    208.05 o
 -10   4 -10      132.74       59.20    145.13 o
  -8   4 -10      277.53      109.96    168.83 o
  -6   4 -10      764.27      785.72    180.58 o
  -4   4 -10      309.09      230.99    147.61 o
  -2   4 -10      409.94      318.90    143.29 o
   0   4 -10     1088.75     1031.91    168.03 o
   2   4 -10      897.88      867.89    146.74 o
   4   4 -10      697.42      709.61    146.00 o
   6   4 -10     1363.12     1224.77    166.92 o
   8   4 -10     2018.49     1810.10    277.90 o
  10   4 -10     1566.83     1562.67    270.05 o
  12   4 -10     1592.49     1620.43    186.46 o
  14   4 -10      759.80      888.47    161.50 o
  16   4 -10      694.82      747.64    149.28 o
  18   4 -10     1039.86     1144.93    184.51 o
  20   4 -10      802.10      949.86    186.11 o
  22   4 -10       76.65      104.57    163.37 o
  24   4 -10      418.48      335.51    171.43 o
  26   4 -10      321.84      409.09    157.92 o
  28   4 -10      114.89       17.63    248.92 o
 -25   1  -9      491.02      292.54    221.79 o
 -23   1  -9      828.15      924.79    147.88 o
 -21   1  -9      212.69      197.65    133.57 o
 -19   1  -9      681.26      695.18    193.90 o
 -17   1  -9     1562.92     1773.53    151.22 o
 -15   1  -9     3842.12     3622.92    228.57 o
 -13   1  -9     3147.98     3134.34    186.09 o
 -11   1  -9     7327.32     6806.98    313.73 o
  -9   1  -9     1242.93     1102.84    100.61 o
  -7   1  -9     3393.53     3428.55    147.52 o
  -5   1  -9     8758.02     8597.22    306.52 o
  -3   1  -9    15080.95    14388.55    603.07 o
  -1   1  -9      360.30      410.34     61.13 o
   1   1  -9     5649.79     5760.84    218.85 o
   3   1  -9    30802.14    31295.38    929.98 o
   5   1  -9     4107.74     4543.24    166.01 o
   7   1  -9    11052.24    12290.46    412.16 o
   9   1  -9    10363.86    12219.28    438.90 o
  11   1  -9    15851.76    15761.09    821.74 o
  13   1  -9     1532.92     1827.44    105.19 o
  15   1  -9    20565.62    21104.62    724.79 o
  17   1  -9      492.19      393.21     58.13 o
  19   1  -9     4111.33     4025.00    181.20 o
  21   1  -9     1736.09     1718.02    109.44 o
  23   1  -9     9019.49     8540.66    581.26 o
  25   1  -9     3977.46     3952.55    258.57 o
  27   1  -9     1846.69     2182.71    334.10 o
  29   1  -9       16.76      464.94    126.48 o
  31   1  -9     2598.06     2983.91    303.93 o
  33   1  -9     2640.91     2877.40    245.89 o
  35   1  -9       60.66      482.26    287.14 o
  37   1  -9      314.50      425.85    196.24 o
 -22   2  -9      319.10      321.80    176.43 o
 -20   2  -9      272.47      304.27    358.49 o
 -18   2  -9       52.22      -24.86    177.69 o
 -16   2  -9       40.14     -127.24    216.37 o
 -14   2  -9     1009.06     1013.48    129.51 o
 -12   2  -9       28.93      222.98    105.73 o
 -10   2  -9     2481.47     2562.95    167.65 o
  -8   2  -9      670.91      868.32     89.59 o
  -6   2  -9       61.72      280.32     73.45 o
  -4   2  -9     1922.71     2004.47    120.05 o
  -2   2  -9     9235.53     9198.26    338.95 o
   0   2  -9     1579.98     1790.61     96.35 o
   2   2  -9    14669.70    15144.24    476.41 o
   4   2  -9    12470.88    12618.53    432.00 o
   6   2  -9     4723.49     5227.49    187.87 o
   8   2  -9     3602.42     3821.72    153.54 o
  10   2  -9    21140.62    23750.89    758.85 o
  12   2  -9     8061.78     8087.84    351.83 o
  14   2  -9     1151.45     1245.30     99.11 o
  16   2  -9    17154.35    17041.14    732.30 o
  18   2  -9    11672.45    11120.71    521.75 o
  20   2  -9     1907.76     1840.01    166.91 o
  22   2  -9     8282.54     7503.40    480.17 o
  24   2  -9     7733.23     7583.18    385.28 o
  26   2  -9      436.06      436.36    111.05 o
  28   2  -9     4321.64     3683.67    235.16 o
  30   2  -9     2917.64     2803.98    208.77 o
  32   2  -9      419.34      445.50    187.15 o
  34   2  -9      344.99      394.71    182.88 o
  36   2  -9     1391.72     1560.00    237.23 o
  38   2  -9      144.92      360.20    276.40 o
 -19   3  -9      191.68      264.16    194.89 o
 -17   3  -9      407.53      280.64    170.94 o
 -15   3  -9      101.49     -116.02    204.82 o
 -13   3  -9      139.50      144.41    156.05 o
 -11   3  -9      822.63      967.96    206.27 o
  -9   3  -9      993.96      959.28    138.44 o
  -7   3  -9      432.67      452.06    120.21 o
  -5   3  -9     1519.48     1496.87    179.82 o
  -3   3  -9      323.44      347.27     79.67 o
  -1   3  -9      422.19      407.33    111.02 o
   1   3  -9     2488.20     2579.28    117.44 o
   3   3  -9     2078.29     2102.04    104.60 o
   5   3  -9     1462.50     1631.69     98.35 o
   7   3  -9     2298.92     2249.20    120.14 o
   9   3  -9     2093.71     2163.39    142.50 o
  11   3  -9     2580.07     2424.71    183.32 o
  13   3  -9     4799.17     5040.09    258.24 o
  15   3  -9     5828.06     6114.02    501.20 o
  17   3  -9      891.56     1216.45    152.64 o
  19   3  -9      692.42      755.58    144.47 o
  21   3  -9     2265.38     2464.95    231.38 o
  23   3  -9      838.74      762.27    160.14 o
  25   3  -9      644.28      810.76    158.66 o
  27   3  -9      770.33      577.06    171.02 o
  29   3  -9      448.13      231.87    124.70 o
  31   3  -9      175.93      142.36    214.06 o
  33   3  -9      483.99      391.58    207.41 o
  35   3  -9      583.23      824.27    219.40 o
 -12   4  -9      222.89      253.50    130.94 o
 -10   4  -9      354.98      323.23    156.14 o
  -8   4  -9      137.45      301.85    169.42 o
  -6   4  -9      204.96      332.79    152.81 o
  -4   4  -9      672.83      372.59    181.96 o
  -2   4  -9      179.07      140.15    137.07 o
   0   4  -9      839.56      752.91    147.30 o
   2   4  -9     1316.85     1398.03    171.09 o
   4   4  -9       42.18       52.13     99.11 o
   6   4  -9      280.46      233.99    101.34 o
   8   4  -9       20.76      118.19    113.38 o
  10   4  -9     1273.84     1228.90    264.86 o
  12   4  -9      126.62      145.20    119.95 o
  14   4  -9      627.38      667.53    149.43 o
  16   4  -9      142.69      241.37    141.78 o
  18   4  -9       52.91      186.67    142.33 o
  20   4  -9      102.97      -38.66    143.52 o
  22   4  -9       81.86       54.25    171.16 o
  24   4  -9      218.56      217.22    137.98 o
  26   4  -9      404.85      398.77    145.00 o
  28   4  -9        5.22     -243.15    271.09 o
  11   5  -9      399.98      -45.95     61.88 o
 -28   0  -8      364.50      277.79    249.39 o
 -26   0  -8      147.80      201.13    253.31 o
 -24   0  -8     2065.56     2957.30    374.08 o
 -22   0  -8     4954.12     5972.10    536.18 o
 -20   0  -8      145.65      -44.57    167.87 o
 -18   0  -8    10788.69    11347.99    908.18 o
 -16   0  -8    12021.85    10924.03    887.86 o
 -14   0  -8     3362.89     2411.76    231.26 o
 -12   0  -8     3347.46     2959.10    213.07 o
 -10   0  -8    61072.78    58319.86   2804.09 o
  -8   0  -8    30563.92    30900.10   1499.69 o
  -6   0  -8    20936.64    20682.20   1000.76 o
  -4   0  -8    30641.99    28840.83   1391.96 o
  -2   0  -8    65418.37    62361.98   2465.53 o
   0   0  -8    11497.98    10987.58    550.85 o
   2   0  -8    85123.79    90204.27   4359.61 o
   4   0  -8   101704.80   111345.75   5543.42 o
   6   0  -8     5200.90     5525.65    283.73 o
   8   0  -8     4899.50     5424.06    332.28 o
  10   0  -8    57672.52    59240.27   3962.47 o
  12   0  -8    54374.74    59917.96   2466.19 o
  14   0  -8    15967.91    17543.99    725.36 o
  16   0  -8    15654.13    19163.96   1065.00 o
  20   0  -8     5760.72     7799.35    760.74 o
  22   0  -8     4558.85     6129.04    815.35 o
  24   0  -8    10661.99    13967.93    800.57 o
  26   0  -8     3919.27     4420.87    326.97 o
  28   0  -8     2484.68     3019.93    345.33 o
  30   0  -8      238.43     1339.48    311.85 o
  32   0  -8      352.45     1357.90    234.14 o
  34   0  -8      988.63     1235.72    233.13 o
 -27   1  -8      286.03      331.36    262.55 o
 -25   1  -8      318.17      343.82    233.22 o
 -23   1  -8      632.50      646.69    139.77 o
 -21   1  -8      270.29      100.39    122.08 o
 -19   1  -8       57.63      -81.19    111.34 o
 -17   1  -8      559.75      814.97    125.75 o
 -15   1  -8     1440.68     1430.24    124.44 o
 -13   1  -8      300.93      313.57     91.32 o
 -11   1  -8      433.15      801.54     99.38 o
  -9   1  -8     5080.55     5236.19    215.70 o
  -7   1  -8     1015.58      987.74     72.31 o
  -5   1  -8      916.36     1057.66     68.96 o
  -3   1  -8     6788.47     7796.59    270.41 o
  -1   1  -8     2097.59     1953.77    122.99 o
   1   1  -8       41.61      152.72     26.80 o
   3   1  -8     9051.70     9289.64    295.61 o
   5   1  -8    14924.57    16402.38    548.90 o
   7   1  -8     1031.22     1061.11     60.10 o
   9   1  -8    14080.56    14971.23    464.77 o
  11   1  -8    22322.67    24005.47    841.97 o
  13   1  -8     4323.75     4127.83    147.85 o
  15   1  -8     6135.25     5803.19    276.81 o
  17   1  -8    25870.67    25328.68   1107.83 o
  19   1  -8     8225.12     7950.98    311.64 o
  21   1  -8     1278.05     1436.51    116.61 o
  23   1  -8    18235.63    16864.60    750.06 o
  25   1  -8     8487.64     7873.83    348.22 o
  27   1  -8       52.89       49.44     95.45 o
  29   1  -8     4050.65     4151.21    261.91 o
  31   1  -8     4832.94     5240.11    527.23 o
  33   1  -8      523.38      754.94    217.58 o
  35   1  -8      528.91      575.16    222.98 o
  37   1  -8     2301.80     1905.72    430.19 o
  39   1  -8      776.69      632.24    359.76 o
 -24   2  -8      236.98      584.34    163.80 o
 -22   2  -8      294.39      376.73    177.14 o
 -20   2  -8      259.39      307.09    157.96 o
 -18   2  -8       66.74       86.90    154.47 o
 -16   2  -8     1047.06     1235.33    187.19 o
 -14   2  -8     1103.04     1008.45    123.12 o
 -12   2  -8      801.43      898.92    112.56 o
 -10   2  -8      734.96      804.32     90.63 o
  -8   2  -8      943.53     1019.93     86.26 o
  -6   2  -8     3693.98     3455.40    160.52 o
  -4   2  -8     4515.80     4594.50    192.37 o
  -2   2  -8     3504.74     3812.51    144.15 o
   0   2  -8     1510.38     1422.18    126.39 o
   2   2  -8     9529.79    10000.10    365.20 o
   4   2  -8     9182.19     9776.12    291.20 o
   6   2  -8     5046.29     5561.87    193.14 o
   8   2  -8     8392.45     8735.32    311.42 o
  10   2  -8    18701.80    19456.08    812.01 o
  12   2  -8     2834.81     3205.51    265.60 o
  14   2  -8     2687.79     2819.69    161.14 o
  16   2  -8    13073.14    13584.20    583.96 o
  18   2  -8    12619.62    12629.91    543.07 o
  20   2  -8      253.84      350.81     73.20 o
  22   2  -8     4880.38     4584.33    218.99 o
  24   2  -8     3615.50     3446.37    220.04 o
  26   2  -8     3694.03     3583.39    223.41 o
  28   2  -8      776.60      936.22    138.49 o
  30   2  -8     5793.10     5793.15    431.66 o
  32   2  -8      368.39      353.95    177.56 o
  34   2  -8       60.35      299.27    186.61 o
  36   2  -8      461.67      781.99    322.93 o
  38   2  -8      931.74     1438.59    411.72 o
 -19   3  -8      992.28     1056.82    346.48 o
 -17   3  -8     1108.36      954.50    294.30 o
 -15   3  -8     1067.31      875.98    315.31 o
 -13   3  -8      278.09      186.03    178.00 o
 -11   3  -8     3438.10     3468.33    254.29 o
  -9   3  -8     3481.78     3485.86    355.13 o
  -7   3  -8      340.40      463.61    114.57 o
  -5   3  -8     1826.89     1756.88    141.18 o
  -3   3  -8     5499.12     5027.65    248.14 o
  -1   3  -8     3639.37     3384.79    169.85 o
   1   3  -8     2396.18     2301.78     98.81 o
   3   3  -8     7437.68     7436.83    261.08 o
   5   3  -8     8877.00     8277.90    287.08 o
   7   3  -8      234.17      174.01     71.64 o
   9   3  -8      489.63      654.68     88.78 o
  11   3  -8     5846.38     5566.16    286.91 o
  13   3  -8     6535.88     6672.91    449.73 o
  15   3  -8      876.07     1137.50    105.17 o
  17   3  -8     3123.53     3244.24    432.04 o
  19   3  -8      423.76      440.72    127.83 o
  21   3  -8      584.95      412.25    139.13 o
  23   3  -8      912.54     1090.63    164.39 o
  25   3  -8     1952.92     2002.02    179.84 o
  27   3  -8       50.97       46.92    122.12 o
  29   3  -8      115.44       82.86    112.13 o
  31   3  -8      234.95      -11.61    183.46 o
  33   3  -8      279.23       86.69    207.71 o
  35   3  -8        3.01      179.32    134.87 o
 -14   4  -8       64.99      -70.50    359.88 o
 -12   4  -8       69.98       68.31    216.13 o
 -10   4  -8      136.24       86.71    160.51 o
  -8   4  -8        7.26      195.24    154.85 o
  -6   4  -8      638.29      366.23    199.05 o
  -4   4  -8      647.81      590.39    151.22 o
  -2   4  -8       52.79       30.81    126.26 o
   0   4  -8      483.17      433.42    142.39 o
   2   4  -8      578.43      609.58    140.90 o
   4   4  -8      474.28      455.09    104.46 o
   6   4  -8      103.33      111.33     96.80 o
   8   4  -8     1812.46     1515.33    139.19 o
  10   4  -8      530.20      665.72    196.28 o
  12   4  -8      189.45      263.40    123.83 o
  14   4  -8      861.16     1074.72    212.44 o
  16   4  -8     1406.92     1189.05    225.14 o
  18   4  -8      286.44      242.22    135.54 o
  20   4  -8     1471.24     1601.57    231.37 o
  22   4  -8      396.58      483.08    176.87 o
  24   4  -8      284.15      358.56    152.84 o
  26   4  -8      336.25      261.56    207.81 o
  11   5  -8      241.07      318.20    206.67 o
 -27   1  -7      124.24      221.04    161.54 o
 -25   1  -7       26.84      115.28    155.57 o
 -23   1  -7      353.84      307.41    135.99 o
 -21   1  -7     1036.55     1127.52    184.12 o
 -19   1  -7      247.75      249.56    116.71 o
 -17   1  -7     3389.70     3896.21    335.71 o
 -15   1  -7     2624.23     2443.25    332.54 o
 -13   1  -7     1497.34     1349.71    117.29 o
 -11   1  -7     5082.37     5091.38    200.17 o
  -9   1  -7    10871.41    11120.58    412.82 o
  -7   1  -7     8501.53     8062.78    284.70 o
  -5   1  -7     7315.41     6828.90    250.80 o
  -3   1  -7    55390.04    57685.36   1933.53 o
  -1   1  -7     5730.10     5286.97    179.51 o
   1   1  -7     5439.30     5461.83    208.04 o
   3   1  -7    25437.10    25291.49    796.90 o
   5   1  -7    47715.18    51958.99   1975.81 o
   7   1  -7      734.83      693.42     40.25 o
   9   1  -7    29438.00    30893.71   1073.93 o
  11   1  -7    12385.47    11725.19    367.06 o
  13   1  -7     7961.76     7844.91    371.21 o
  15   1  -7      764.38      637.32    147.32 o
  17   1  -7    39327.49    39186.75   1498.90 o
  19   1  -7     2903.25     3112.47    186.04 o
  21   1  -7     6167.29     6109.20    269.28 o
  23   1  -7     3902.76     3850.17    241.64 o
  25   1  -7     3976.46     3748.12    202.25 o
  27   1  -7      233.30      209.06     99.76 o
  29   1  -7     3034.62     3041.07    296.37 o
  31   1  -7     1140.32     1406.30    184.39 o
  33   1  -7     1215.00     1391.70    232.22 o
  35   1  -7      314.35      415.41    331.59 o
  37   1  -7       15.10      100.45    341.29 o
  39   1  -7       41.48       92.13    318.66 o
 -26   2  -7      258.82      342.67    284.72 o
 -24   2  -7      620.50      739.48    177.26 o
 -22   2  -7      370.26      460.68    165.29 o
 -20   2  -7      167.96      235.90    141.49 o
 -18   2  -7     3033.74     3732.96    498.66 o
 -16   2  -7     1425.97     1410.72    182.37 o
 -14   2  -7      982.33     1102.97    158.36 o
 -12   2  -7     1649.92     1597.15    112.71 o
 -10   2  -7     3657.77     3870.52    175.91 o
  -8   2  -7      998.90     1242.80     93.69 o
  -6   2  -7     7595.83     8202.17    305.57 o
  -4   2  -7     3561.88     3537.43    148.96 o
  -2   2  -7     1022.04     1029.85     69.30 o
   0   2  -7     2094.88     1900.25     91.13 o
   2   2  -7     4838.20     5027.03    160.48 o
   4   2  -7     6615.14     6991.35    218.63 o
   6   2  -7    11623.94    12818.43    375.09 o
   8   2  -7     5012.43     5052.83    198.59 o
  10   2  -7     2725.11     2618.15    165.54 o
  12   2  -7     2602.40     2704.56    209.19 o
  14   2  -7     6172.25     6513.11    366.08 o
  16   2  -7      715.09      745.15     79.79 o
  18   2  -7    12609.62    12897.26    576.85 o
  20   2  -7     4473.57     4503.96    236.56 o
  22   2  -7      414.61      553.20    123.62 o
  24   2  -7      935.43     1028.10     99.58 o
  26   2  -7     7041.58     6549.64    359.82 o
  28   2  -7     1360.56     1175.90    152.07 o
  30   2  -7     2525.76     2522.34    252.30 o
  32   2  -7     2545.98     2451.68    270.37 o
  34   2  -7      293.81      189.52    193.30 o
  36   2  -7      584.31      772.17    374.54 o
  38   2  -7      388.52     1204.90    433.19 o
 -21   3  -7      661.85      973.80    315.31 o
 -19   3  -7      296.01      111.75    286.22 o
 -17   3  -7      347.72      244.27    153.70 o
 -15   3  -7      354.40       92.21    179.88 o
 -13   3  -7      233.04      300.88    120.70 o
 -11   3  -7       45.67      -75.24    102.82 o
  -9   3  -7     1094.21     1061.93    134.46 o
  -7   3  -7      862.45      837.38    144.94 o
  -5   3  -7       61.08       51.07     95.24 o
  -3   3  -7     1838.92     1680.21    123.49 o
  -1   3  -7     2414.52     2223.36    110.80 o
   1   3  -7     1205.51     1260.82     71.76 o
   3   3  -7     5982.68     5524.15    203.41 o
   5   3  -7      247.95      349.07     66.82 o
   7   3  -7       55.21       34.33     74.58 o
   9   3  -7      457.35      379.30    122.44 o
  11   3  -7     2334.95     2360.58    143.49 o
  13   3  -7      622.22      641.50    104.35 o
  15   3  -7     3549.22     3494.07    191.49 o
  17   3  -7     1510.81     1684.12    138.01 o
  19   3  -7      625.52      583.71    133.20 o
  21   3  -7      891.88     1018.30    160.38 o
  23   3  -7     3351.30     3230.57    221.66 o
  25   3  -7      881.95     1023.44    148.96 o
  27   3  -7      741.92      940.93    207.83 o
  29   3  -7      600.31      883.40    202.58 o
  31   3  -7      727.95      596.28    199.34 o
  33   3  -7      148.47      366.26    190.61 o
  35   3  -7      356.90      581.44    337.13 o
 -14   4  -7      138.99      141.75    131.14 o
 -12   4  -7      255.50      205.42    126.92 o
 -10   4  -7      767.59      662.59    175.83 o
  -8   4  -7     1510.10     1314.13    263.24 o
  -6   4  -7      236.94      176.75    139.19 o
  -4   4  -7     1523.93     1335.70    202.97 o
  -2   4  -7      678.33      698.05    158.64 o
   0   4  -7      715.85      712.14    145.75 o
   2   4  -7     1056.95      828.47    148.69 o
   4   4  -7     2550.77     2469.83    179.99 o
   6   4  -7      421.31      526.07    101.85 o
   8   4  -7     1274.54     1354.75    170.53 o
  10   4  -7     3174.04     3055.20    197.42 o
  12   4  -7     1154.29     1150.39    163.47 o
  14   4  -7      485.12      470.11    133.69 o
  16   4  -7     1797.50     1827.00    220.52 o
  18   4  -7      992.07      992.34    164.83 o
  20   4  -7       22.21      189.59    128.25 o
  22   4  -7      978.85      822.95    180.22 o
  24   4  -7      377.12      451.56    142.69 o
  26   4  -7       10.49       11.90    197.16 o
  -1   5  -7      277.59      432.27    240.61 o
   1   5  -7      136.26      340.83    229.07 o
   5   5  -7       77.09       55.88    185.65 o
   7   5  -7      163.32       89.59    204.13 o
   9   5  -7       40.47     -184.73    184.73 o
  11   5  -7       42.08       61.34    294.53 o
 -30   0  -6      293.38      438.04    234.84 o
 -28   0  -6      383.32      662.95    259.32 o
 -26   0  -6      922.09     1190.13    289.10 o
 -24   0  -6      347.17      222.60    217.98 o
 -22   0  -6     1380.84     1829.29    268.09 o
 -20   0  -6      531.11      574.17    157.24 o
 -18   0  -6      192.74       67.54    143.63 o
 -16   0  -6     7346.45     4574.85    384.47 o
 -14   0  -6     8567.93     7960.26    625.31 o
 -12   0  -6     4966.49     4426.37    395.78 o
 -10   0  -6    19883.99    16551.30   1068.32 o
  -8   0  -6    34317.43    31299.80   1438.68 o
  -6   0  -6     1516.44     1590.65    106.05 o
  -4   0  -6    28766.94    26411.09   1286.53 o
  -2   0  -6   114799.63   116784.19   5563.16 o
   0   0  -6    37664.47    40201.52   1872.05 o
   2   0  -6    51422.92    53262.25   3608.13 o
   4   0  -6   161455.02   191451.30   8961.32 o
   6   0  -6    91445.53   104599.72   9573.88 o
   8   0  -6      164.25      206.25    182.19 o
  10   0  -6   177182.78   202494.53   8150.78 o
  12   0  -6   145686.23   163904.45   8115.86 o
  14   0  -6     1307.00     1718.92    241.53 o
  16   0  -6    27849.62    28319.31   1484.40 o
  18   0  -6   101737.41   103667.61   5418.28 o
  20   0  -6    27962.24    29234.36   1570.66 o
  22   0  -6    13355.03    13947.67    786.15 o
  24   0  -6    38614.56    42911.02   2262.99 o
  26   0  -6     3844.16     4316.21    313.91 o
  28   0  -6     1532.93     1765.50    248.73 o
  30   0  -6     2785.94     3358.28    288.25 o
  32   0  -6     7636.67    10212.13    904.26 o
  34   0  -6      158.03      303.65    360.22 o
  36   0  -6     2549.24     2795.89    451.90 o
  38   0  -6      570.44      730.15    304.81 o
 -29   1  -6      982.99     1237.23    189.34 o
 -27   1  -6      473.72      543.06    174.77 o
 -25   1  -6      293.78      396.56    149.75 o
 -23   1  -6     2149.22     2450.41    180.55 o
 -21   1  -6     3415.74     3599.98    311.31 o
 -19   1  -6       28.62     -102.32    102.32 o
 -17   1  -6     5612.33     5420.14    263.28 o
 -15   1  -6     7835.93     7738.41    363.04 o
 -13   1  -6     2046.06     2292.34    233.86 o
 -11   1  -6     4872.63     4802.77    186.79 o
  -9   1  -6    11845.14    11989.19    434.41 o
  -7   1  -6     8857.35     8695.73    509.05 o
  -5   1  -6     7025.09     7442.51    274.00 o
  -3   1  -6     2944.03     2670.04    103.85 o
  -1   1  -6    12974.15    13376.47    418.72 o
   1   1  -6     1290.21     1258.64     89.93 o
   3   1  -6    13524.10    13471.72    549.72 o
   5   1  -6    22144.47    24112.39    741.02 o
   7   1  -6      182.26      194.19     21.08 o
   9   1  -6     3667.82     3644.04    134.62 o
  11   1  -6    12925.33    12878.52    575.94 o
  13   1  -6     1021.62     1070.33     78.40 o
  15   1  -6     1136.76     1272.24     91.42 o
  17   1  -6     6171.61     6015.36    256.39 o
  19   1  -6      776.02      969.09    138.85 o
  21   1  -6     2463.51     2413.00    157.75 o
  23   1  -6     4394.80     4087.65    204.43 o
  25   1  -6     4207.33     4219.55    286.62 o
  27   1  -6      777.56      662.78    199.16 o
  29   1  -6     1634.86     1602.08    229.11 o
  31   1  -6     1847.47     1977.79    278.51 o
  33   1  -6     1213.92     1198.28    345.33 o
  35   1  -6      214.26      137.16    307.81 o
  37   1  -6     1051.90      776.56    378.00 o
  39   1  -6      317.82      438.73    340.37 o
 -26   2  -6        2.05      -64.42    144.25 o
 -24   2  -6      836.01      791.69    290.72 o
 -22   2  -6      998.78     1295.42    186.24 o
 -20   2  -6      640.52      607.68    153.54 o
 -18   2  -6      300.84      404.35    139.96 o
 -16   2  -6     3557.20     3714.22    267.95 o
 -14   2  -6     3225.74     3271.91    400.75 o
 -12   2  -6      650.93      578.50    102.69 o
 -10   2  -6     1341.00     1142.31    100.48 o
  -8   2  -6     7326.00     7619.24    290.46 o
  -6   2  -6     4016.37     4222.73    176.02 o
  -4   2  -6     5350.63     5201.14    200.78 o
  -2   2  -6     7063.53     7000.66    240.09 o
   0   2  -6     7712.21     7174.77    234.25 o
   2   2  -6     1015.30     1049.23     53.43 o
   4   2  -6     2315.02     2097.87     76.29 o
   6   2  -6     7320.32     7394.86    222.52 o
   8   2  -6     2172.03     1977.58    120.41 o
  10   2  -6     1498.47     1469.05    103.07 o
  12   2  -6      432.04      481.03     84.62 o
  14   2  -6     2217.41     2353.60    157.48 o
  16   2  -6      967.86     1042.96    113.01 o
  18   2  -6     3268.80     3204.62    170.53 o
  20   2  -6      463.88      390.88     76.82 o
  22   2  -6     1863.84     1755.30    128.53 o
  24   2  -6      859.89      885.97    111.19 o
  26   2  -6     1426.65     1464.85    157.71 o
  28   2  -6      130.78      196.93    152.66 o
  30   2  -6     1408.85     1878.91    361.26 o
  32   2  -6      181.03      295.87    198.88 o
  34   2  -6      259.79      477.30    309.19 o
  36   2  -6      126.64      604.99    362.30 o
  38   2  -6      535.04     1046.96    420.49 o
 -21   3  -6       65.03       80.35    146.16 o
 -19   3  -6      421.51      312.50    223.99 o
 -17   3  -6      695.56      367.25    147.47 o
 -15   3  -6     1733.10     1310.40    142.73 o
 -13   3  -6      691.75      657.20    122.82 o
 -11   3  -6     3816.75     3865.00    250.36 o
  -9   3  -6     3111.30     3244.83    258.87 o
  -7   3  -6      517.95      537.39    105.22 o
  -5   3  -6     4508.57     4669.74    314.48 o
  -3   3  -6    16660.94    15545.96    514.61 o
  -1   3  -6     4351.08     3803.51    151.62 o
   1   3  -6     2052.40     1922.32     87.41 o
   3   3  -6     5543.72     5373.55    226.24 o
   5   3  -6    12034.75    11786.79    454.44 o
   7   3  -6     2982.94     2840.45    211.03 o
   9   3  -6    11757.80    11917.08    530.18 o
  11   3  -6    15618.59    15924.00    684.95 o
  13   3  -6     4793.55     4869.54    243.30 o
  15   3  -6     1254.95     1424.55    116.12 o
  17   3  -6     7667.26     7822.34    375.64 o
  19   3  -6     7881.94     8166.39    398.49 o
  21   3  -6     2437.98     2759.82    176.78 o
  23   3  -6     1130.33     1413.87    155.95 o
  25   3  -6     2677.27     2686.09    212.45 o
  27   3  -6      967.77      895.43    219.48 o
  29   3  -6      586.87      573.02    201.71 o
  31   3  -6      928.29     1150.59    261.62 o
  33   3  -6      845.12      878.00    208.56 o
 -16   4  -6       25.56      -55.16    140.37 o
 -14   4  -6      410.27      218.86    150.32 o
 -12   4  -6      262.32       30.98    119.25 o
 -10   4  -6       22.57        4.90     73.98 o
  -8   4  -6      405.75      325.15    223.41 o
  -6   4  -6      638.21      482.15    146.13 o
  -4   4  -6       26.22       58.23    100.99 o
  -2   4  -6      455.17      585.77    147.51 o
   0   4  -6      591.30      461.20    148.02 o
   2   4  -6      236.61      290.12    132.31 o
   4   4  -6        1.02       -9.89     90.95 o
   6   4  -6     1729.41     1569.35    162.61 o
   8   4  -6      229.85      295.67    100.60 o
  10   4  -6      349.70      351.09    100.14 o
  12   4  -6      344.35      224.31    109.01 o
  14   4  -6       61.32       76.40     97.20 o
  16   4  -6        6.86       98.90    160.83 o
  18   4  -6     1238.34     1061.58    171.94 o
  20   4  -6       56.20      239.97    150.17 o
  22   4  -6      323.39      424.88    178.28 o
  24   4  -6       93.58       37.63    180.95 o
  26   4  -6       40.78      -20.69    166.02 o
  -3   5  -6       15.73     -132.08    242.23 o
  -1   5  -6      157.70      314.73    232.30 o
   1   5  -6      322.29      279.40    235.99 o
   3   5  -6      303.30      277.48    158.71 o
   5   5  -6       41.97      -18.16    139.35 o
   7   5  -6      782.26      725.30    238.30 o
   9   5  -6      263.71      403.40    212.67 o
  11   5  -6       44.11      184.27    199.51 o
  13   5  -6      139.28     -100.22    167.41 o
 -29   1  -5      455.86      501.07    165.78 o
 -27   1  -5       28.40      101.60    149.54 o
 -25   1  -5      780.38     1145.02    175.31 o
 -23   1  -5      921.55     1115.12    127.43 o
 -21   1  -5       48.76      -28.59    169.17 o
 -19   1  -5      273.92      230.23     99.47 o
 -17   1  -5     1938.02     2040.65    139.85 o
 -15   1  -5      468.67      456.61    112.41 o
 -13   1  -5     2408.10     2248.10    187.48 o
 -11   1  -5     3581.07     3487.77    141.96 o
  -9   1  -5     7550.51     7397.04    279.64 o
  -7   1  -5     2138.58     1973.00    114.42 o
  -5   1  -5     1686.62     1611.31    144.12 o
  -3   1  -5    11751.38    12002.42    410.80 o
  -1   1  -5    34008.55    33482.63   1022.02 o
   1   1  -5      469.41      474.90     44.86 o
   3   1  -5      923.69      921.15     45.03 o
   5   1  -5    31527.82    34247.95   1036.64 o
   7   1  -5    28940.92    30095.96    974.97 o
   9   1  -5    14749.06    16069.57    671.27 o
  11   1  -5    25273.23    27111.95   1158.17 o
  13   1  -5    21762.33    21466.12   1005.34 o
  15   1  -5     5774.96     5896.68    241.80 o
  17   1  -5    15019.48    14325.78    619.71 o
  19   1  -5    15313.11    15287.84    609.51 o
  21   1  -5     3209.88     3080.98    159.82 o
  23   1  -5     2202.77     2047.51    148.13 o
  25   1  -5     7346.18     6774.04    406.89 o
  27   1  -5     4359.69     3951.22    383.69 o
  29   1  -5     1916.75     2080.86    286.09 o
  31   1  -5     2768.92     2543.10    334.59 o
  33   1  -5      540.45      371.88    231.55 o
  35   1  -5       13.83     -228.57    228.57 o
  37   1  -5     1292.58     1368.39    400.86 o
  39   1  -5      220.26      205.51    372.69 o
 -28   2  -5      360.55      530.18    275.25 o
 -26   2  -5      776.43      821.87    171.01 o
 -24   2  -5     1178.06     1286.00    171.66 o
 -22   2  -5     2111.35     2080.35    194.29 o
 -20   2  -5     1065.78     1161.76    166.09 o
 -18   2  -5      685.55      618.49    140.71 o
 -16   2  -5     5202.10     4877.35    316.23 o
 -14   2  -5     3254.59     3190.50    231.43 o
 -12   2  -5     1944.01     1617.69    176.32 o
 -10   2  -5    11450.07    10624.87    587.24 o
  -8   2  -5     6881.33     7326.15    326.22 o
  -6   2  -5     3176.22     3017.13    160.83 o
  -4   2  -5    10788.20    10925.93    449.21 o
  -2   2  -5    47442.32    49695.72   1558.74 o
   0   2  -5     1122.23     1186.36     54.78 o
   2   2  -5    10169.50    10068.92    301.84 o
   4   2  -5    11042.97    11310.12    333.05 o
   6   2  -5     3123.53     3017.05    122.95 o
   8   2  -5      305.95      328.21     36.94 o
  10   2  -5    14545.68    14737.10    627.56 o
  12   2  -5     3623.17     3508.78    159.80 o
  14   2  -5     3935.85     4038.57    194.58 o
  16   2  -5     4619.21     4496.99    225.90 o
  18   2  -5      775.28      895.63     92.03 o
  20   2  -5     1919.68     1858.94    118.96 o
  22   2  -5     5270.63     4875.87    321.96 o
  24   2  -5     1604.81     1609.46    136.22 o
  26   2  -5      371.95      215.28    114.12 o
  28   2  -5     1551.16     1519.06    227.45 o
  30   2  -5      129.65       70.63     60.82 o
  32   2  -5      163.09      -44.34    255.39 o
  36   2  -5      355.49      827.13    265.09 o
 -23   3  -5      150.26      263.15    287.72 o
 -21   3  -5      676.82      495.27    155.05 o
 -19   3  -5      999.27      940.76    161.21 o
 -17   3  -5      663.09      443.20    148.12 o
 -15   3  -5      828.44      799.85    216.48 o
 -13   3  -5     1681.92     1682.94    300.07 o
 -11   3  -5     1065.86     1117.08    134.71 o
  -9   3  -5     2419.57     2481.92    260.59 o
  -7   3  -5     2503.96     2459.22    207.24 o
  -5   3  -5     1040.95     1132.53    105.22 o
  -3   3  -5      853.01      860.60     72.21 o
  -1   3  -5     1982.49     1725.52     93.34 o
   1   3  -5     3525.99     3367.73    140.55 o
   3   3  -5     1743.33     1662.69     98.48 o
   5   3  -5     1343.32     1209.73     96.88 o
   7   3  -5     1141.81     1168.13    100.54 o
   9   3  -5     1802.60     1748.44    123.06 o
  11   3  -5     2930.74     3167.79    172.23 o
  13   3  -5     2953.94     2874.67    166.27 o
  15   3  -5      368.78      245.22     84.06 o
  17   3  -5     1158.48     1192.00    116.34 o
  19   3  -5      245.79      438.07    116.15 o
  21   3  -5      876.92      879.96    106.80 o
  23   3  -5      802.83      834.69    121.35 o
  25   3  -5      601.41      486.92    174.46 o
  27   3  -5      411.00      354.05    178.14 o
  29   3  -5      349.03      317.04    201.59 o
  31   3  -5      489.62      307.01    198.64 o
  33   3  -5      225.88      284.68    202.63 o
 -18   4  -5       39.53        9.23    140.68 o
 -16   4  -5       65.12       46.46    119.15 o
 -14   4  -5      165.22      147.62    125.96 o
 -12   4  -5      212.71      228.47    147.95 o
 -10   4  -5      323.66      290.88    129.45 o
  -8   4  -5      132.33      -61.07    131.97 o
  -6   4  -5     1053.69      881.71    128.00 o
  -4   4  -5       45.97       21.99    127.36 o
  -2   4  -5     1004.72      691.18    230.91 o
   0   4  -5     1653.92     1383.21    170.63 o
   2   4  -5      192.27       35.52    119.51 o
   4   4  -5     1839.23     1605.58    175.88 o
   6   4  -5      385.90      390.85    102.67 o
   8   4  -5      533.61      547.81    112.39 o
  10   4  -5      241.91      366.07    103.03 o
  12   4  -5     2638.54     2627.93    180.18 o
  14   4  -5      298.93      352.83    140.97 o
  16   4  -5      922.05     1176.85    134.80 o
  18   4  -5      620.07      736.06    171.13 o
  20   4  -5      864.65      823.04    173.49 o
  22   4  -5      193.71      255.12    187.91 o
  24   4  -5      961.07      843.17    313.70 o
  26   4  -5      228.92     -126.31    276.63 o
  -5   5  -5        9.68      124.23    230.68 o
  -3   5  -5      506.71      405.95    257.70 o
  -1   5  -5      115.18       -3.70    140.92 o
   1   5  -5       38.07       38.54    153.11 o
   3   5  -5      332.16      175.87    152.56 o
   5   5  -5      320.78      485.19    186.92 o
   7   5  -5        7.05      162.15    143.84 o
   9   5  -5      405.68      204.13    203.90 o
  11   5  -5      474.90      378.47    220.06 o
  13   5  -5      201.39      147.32    185.19 o
 -30   0  -4      851.83     1049.73    233.68 o
 -28   0  -4     2130.04     3796.67    396.48 o
 -26   0  -4      347.65      633.16    245.00 o
 -24   0  -4     1207.66     2010.33    280.56 o
 -22   0  -4     5213.43     6971.99    388.81 o
 -20   0  -4     5891.25     6543.59    392.63 o
 -18   0  -4      706.46      536.78    159.45 o
 -16   0  -4     1442.41     1413.19    145.86 o
 -14   0  -4     2990.04     2414.84    172.33 o
 -12   0  -4     5451.77     5046.60    411.72 o
 -10   0  -4     7428.43     7099.19    514.71 o
  -8   0  -4    19238.35    20432.57   1409.26 o
  -6   0  -4     1982.59     1796.19     99.40 o
  -4   0  -4     1759.51     1753.84    142.01 o
  -2   0  -4     6745.83     6496.59    321.52 o
   0   0  -4     4628.89     4851.55    228.58 o
   2   0  -4    31636.23    40494.18   1922.86 o
   4   0  -4   126685.39   134894.50   6342.11 o
   6   0  -4     7789.74    11645.32   1342.64 o
   8   0  -4     5221.68     6020.72    444.16 o
  10   0  -4     7729.88     8688.99    680.62 o
  12   0  -4    58827.09    62749.23   3197.86 o
  14   0  -4    48075.70    52700.08   2853.96 o
  16   0  -4    20365.87    24083.57   2039.88 o
  18   0  -4    42938.46    47815.56   2362.13 o
  20   0  -4    22167.51    25304.15   1377.61 o
  22   0  -4     5245.13     5622.68    376.82 o
  24   0  -4    21511.59    23166.95   1220.06 o
  26   0  -4    25877.37    30375.24   3071.03 o
  28   0  -4      307.36      801.50    304.11 o
  30   0  -4     5476.13     6724.65    632.70 o
  34   0  -4     2410.75     3393.96    485.84 o
  36   0  -4      223.44      319.12    294.64 o
  38   0  -4     1707.96     2076.37    408.49 o
 -31   1  -4       83.18      -75.43     75.43 o
 -29   1  -4     1393.68     1681.93    193.12 o
 -27   1  -4     1594.67     1634.79    187.30 o
 -25   1  -4      234.27      228.50    138.89 o
 -23   1  -4     1694.60     1912.12    167.87 o
 -21   1  -4     6765.19     6915.58    336.64 o
 -19   1  -4     1113.19     1211.11    117.22 o
 -17   1  -4     2523.22     2567.26    170.46 o
 -15   1  -4    16898.46    16326.03    637.70 o
 -13   1  -4    14816.93    13188.63    461.39 o
 -11   1  -4     3894.31     3552.45    144.26 o
  -9   1  -4    43713.70    42841.97   1467.44 o
  -7   1  -4    51124.13    51807.63   1968.33 o
  -5   1  -4      381.27      482.04     50.64 o
  -3   1  -4    27325.46    26910.30   1369.61 o
  -1   1  -4    90499.54    89758.66   2725.96 o
   1   1  -4    15529.79    15881.06    482.52 o
   3   1  -4    20918.35    21799.85    694.47 o
   5   1  -4    45111.24    46256.97   1625.59 o
   7   1  -4    15684.33    17813.36    891.46 o
   9   1  -4     2167.73     2120.85    121.05 o
  11   1  -4    37675.08    41547.03   1735.20 o
  13   1  -4    45479.66    45815.99   1672.81 o
  15   1  -4     1028.30     1102.47     88.95 o
  17   1  -4    15146.66    15768.46    597.58 o
  19   1  -4    19188.36    18188.50    714.23 o
  21   1  -4      755.66      732.86     92.78 o
  23   1  -4     4889.70     4395.59    222.85 o
  25   1  -4     2837.99     3082.89    379.89 o
  27   1  -4      221.71      244.30    285.09 o
  29   1  -4       15.61     -149.50    168.91 o
  31   1  -4      928.31     1204.50    271.20 o
  33   1  -4      562.40      278.52    235.88 o
  35   1  -4       74.89      -57.73    294.30 o
  37   1  -4     1047.39     1164.44    261.88 o
 -28   2  -4      132.25      153.26    147.45 o
 -26   2  -4      536.42      395.87    152.19 o
 -24   2  -4      664.62      818.84    202.86 o
 -22   2  -4     2819.29     2980.63    234.16 o
 -20   2  -4      977.44      900.55    136.50 o
 -18   2  -4      289.13      263.02    130.93 o
 -16   2  -4     4792.29     5060.37    679.00 o
 -14   2  -4    13490.29    13225.56    748.04 o
 -12   2  -4      204.44      243.16     76.23 o
 -10   2  -4     8053.31     8284.86    357.01 o
  -8   2  -4    14931.14    14376.30    627.40 o
  -6   2  -4     4137.72     4520.30    363.92 o
  -4   2  -4     1561.06     1472.81     79.74 o
  -2   2  -4    31926.21    33076.13    962.77 o
   0   2  -4    13168.88    13048.16    378.78 o
   2   2  -4      550.39      563.64     39.34 o
   4   2  -4    18005.96    17100.47    617.15 o
   6   2  -4    36154.70    38680.03   1224.46 o
   8   2  -4     2368.99     2402.40    116.77 o
  10   2  -4    16892.70    17923.40    788.29 o
  12   2  -4    18577.93    18429.98    783.28 o
  14   2  -4     8498.73     8177.88    351.19 o
  16   2  -4      510.87      669.19     82.09 o
  18   2  -4     3803.01     3898.62    182.70 o
  20   2  -4     2256.13     2225.29    146.38 o
  22   2  -4     1043.19     1305.29    107.71 o
  24   2  -4     1642.45     1494.93    146.38 o
  26   2  -4     1181.14     1302.49    151.67 o
  28   2  -4        1.30       16.60    125.46 o
  30   2  -4      713.08      623.02    148.04 o
  32   2  -4      265.11     -124.75    168.33 o
  34   2  -4      328.22      413.80    344.98 o
  36   2  -4       81.65      145.71    276.63 o
 -23   3  -4      122.70      121.06    135.66 o
 -21   3  -4      148.39       66.25    144.52 o
 -19   3  -4      480.88      462.23    153.56 o
 -17   3  -4       99.84       68.06    139.59 o
 -15   3  -4      528.48      390.27    142.56 o
 -13   3  -4     1439.37     1306.22    172.03 o
 -11   3  -4       87.13       36.07     75.18 o
  -9   3  -4     3099.95     3104.59    242.39 o
  -7   3  -4       46.13      128.33     75.05 o
  -5   3  -4     3230.18     3212.75    223.22 o
  -3   3  -4      384.72      399.61     61.43 o
  -1   3  -4     1178.88     1234.34    137.92 o
   1   3  -4     1046.99      968.32     71.67 o
   3   3  -4     5516.31     5309.04    228.51 o
   5   3  -4     3798.13     3633.25    185.87 o
   7   3  -4      373.12      337.07     82.58 o
   9   3  -4     1545.39     1488.13    114.56 o
  11   3  -4     1576.94     1498.14    120.61 o
  13   3  -4     2196.99     2194.63    148.10 o
  15   3  -4     1304.23     1285.00    116.99 o
  17   3  -4     4912.82     4884.63    256.15 o
  19   3  -4     1050.11     1270.57    122.70 o
  21   3  -4      212.57      226.43     92.20 o
  23   3  -4      604.06      533.13    279.25 o
  25   3  -4     1965.38     2266.13    189.25 o
  27   3  -4     1453.40     1681.20    236.28 o
  29   3  -4      468.04      453.85    199.24 o
  31   3  -4      363.28      108.27    192.09 o
 -18   4  -4      542.76      407.14    210.24 o
 -16   4  -4      697.43      778.25    177.55 o
 -14   4  -4      329.53      238.47    117.21 o
 -12   4  -4      858.82      934.46    157.52 o
 -10   4  -4     1616.29     1629.98    167.41 o
  -8   4  -4     2003.93     1701.99    158.33 o
  -6   4  -4     1558.78     1458.08    176.73 o
  -4   4  -4     1768.58     1534.07    188.19 o
  -2   4  -4     1274.11     1185.69    163.15 o
   0   4  -4     1581.89     1612.52    184.26 o
   2   4  -4     1901.45     1767.89    182.98 o
   4   4  -4      879.79      893.35    148.96 o
   6   4  -4     1034.65     1115.55    125.55 o
   8   4  -4     2166.67     1983.89    157.73 o
  10   4  -4      755.58      766.24    109.07 o
  12   4  -4     1486.92     1402.64    135.85 o
  14   4  -4     1444.94     1425.73    135.36 o
  16   4  -4     1510.49     1299.84    138.41 o
  18   4  -4      428.96      462.68    120.98 o
  20   4  -4      958.13      962.68    251.93 o
  22   4  -4      222.10      402.54    197.71 o
  24   4  -4      123.36      -41.64    187.91 o
  26   4  -4      227.79     -251.46    251.46 o
  -5   5  -4       83.30      353.30    235.76 o
  -3   5  -4      164.20       54.18    153.02 o
  -1   5  -4       47.27       57.58    159.40 o
   1   5  -4      218.65      287.29    164.80 o
   3   5  -4      179.94      278.09    161.90 o
   5   5  -4       33.27     -137.68    150.15 o
   7   5  -4      293.96      334.06    169.87 o
   9   5  -4      296.47      226.03    235.53 o
  11   5  -4       19.94     -186.58    186.58 o
  13   5  -4      125.17      148.48    200.43 o
 -31   1  -3      135.14      114.99     84.75 o
 -29   1  -3     1099.37     1149.99    219.14 o
 -27   1  -3      520.41      650.32    144.59 o
 -25   1  -3     1888.93     2065.11    192.85 o
 -23   1  -3     3688.17     3834.23    209.52 o
 -21   1  -3     1634.88     1915.14    208.52 o
 -19   1  -3      244.49      104.80     99.12 o
 -17   1  -3    11959.82    11103.64    442.54 o
 -15   1  -3     7080.18     6960.01    257.16 o
 -13   1  -3      396.97      401.45     86.29 o
 -11   1  -3     1084.39     1143.18    157.66 o
  -9   1  -3    18578.41    18445.68    622.04 o
  -7   1  -3    14471.05    14893.70    532.15 o
  -5   1  -3     5594.54     5759.77    244.35 o
  -3   1  -3    11967.24    11947.53    452.77 o
  -1   1  -3    10260.29    10015.33    367.70 o
   1   1  -3    44673.30    49357.39   1408.78 o
   3   1  -3    18295.14    20742.97    630.22 o
   5   1  -3    87255.22   102114.13   4230.67 o
   7   1  -3    21076.27    21619.10    859.93 o
   9   1  -3      690.30      652.62     49.29 o
  11   1  -3     8482.60     9277.64    371.73 o
  13   1  -3    15764.43    16885.48    716.22 o
  15   1  -3     9523.71     9884.20    428.22 o
  17   1  -3      415.17      526.89    133.60 o
  19   1  -3    12687.11    12260.48    549.82 o
  21   1  -3     1870.88     1751.43    144.50 o
  23   1  -3     1340.37     1149.28    130.04 o
  25   1  -3      422.16       87.87    308.52 o
  27   1  -3     3588.36     3883.23    316.57 o
  29   1  -3     1907.81     1488.49    429.73 o
  31   1  -3      535.36      156.11    219.12 o
  33   1  -3      819.11      486.81    277.56 o
  35   1  -3      476.65      549.43    257.82 o
  37   1  -3       67.81     -177.92    240.63 o
 -30   2  -3      140.63      189.35    235.76 o
 -28   2  -3       68.02      178.75    201.59 o
 -26   2  -3      418.40      476.47    143.09 o
 -24   2  -3      416.56      451.62    125.93 o
 -22   2  -3      609.97      771.01    145.41 o
 -20   2  -3     3119.88     3329.03    227.74 o
 -18   2  -3      889.42      853.95    146.88 o
 -16   2  -3     3559.55     3697.75    248.40 o
 -14   2  -3     5589.30     4505.90    467.71 o
 -12   2  -3     4622.40     4365.56    322.46 o
 -10   2  -3     1274.25     1197.05     99.15 o
  -8   2  -3    13151.38    12893.39    536.13 o
  -6   2  -3    23612.92    23992.64   1173.31 o
  -4   2  -3     6760.94     7025.23    309.20 o
  -2   2  -3    14712.55    14509.61    459.04 o
   0   2  -3    28145.45    30127.61    873.85 o
   2   2  -3     2660.15     2656.97     99.58 o
   4   2  -3    31115.20    31828.44    994.07 o
   6   2  -3    55298.59    57736.67   1807.29 o
   8   2  -3     5283.97     4836.45    267.71 o
  10   2  -3    20617.19    22225.57    941.10 o
  12   2  -3    26892.35    27656.74   1176.15 o
  14   2  -3    12040.12    11771.53    521.08 o
  16   2  -3      952.08      881.65     80.36 o
  18   2  -3    17096.44    16950.13    647.76 o
  20   2  -3      949.38     1049.83    129.48 o
  22   2  -3     1336.48     1332.18    112.55 o
  24   2  -3     2478.32     2432.73    186.80 o
  26   2  -3     3310.93     3415.74    302.58 o
  28   2  -3      117.93      147.28    125.91 o
  30   2  -3     1991.08     1417.79    236.19 o
  32   2  -3      795.84     1252.47    427.42 o
  34   2  -3       83.31      806.35    454.44 o
 -25   3  -3      189.45      173.91    142.05 o
 -23   3  -3      348.31      290.73    174.80 o
 -21   3  -3      367.01      163.49    176.42 o
 -19   3  -3      744.42      649.83    153.40 o
 -17   3  -3      347.12      175.74    136.60 o
 -15   3  -3       58.48      -98.70    122.05 o
 -13   3  -3        9.86      -60.05    130.13 o
 -11   3  -3     4503.31     4679.22    426.96 o
  -9   3  -3     1161.33     1077.60    146.61 o
  -7   3  -3     1670.81     1676.82    142.49 o
  -5   3  -3     3326.93     3239.27    192.97 o
  -3   3  -3     3168.92     3227.39    220.14 o
  -1   3  -3     2993.00     2829.39    137.75 o
   1   3  -3     4314.25     4304.03    164.66 o
   3   3  -3     3381.56     3250.28    143.23 o
   5   3  -3      751.89      690.29     83.22 o
   7   3  -3     1351.69     1359.74    109.47 o
   9   3  -3     4904.15     4853.70    231.92 o
  11   3  -3     4952.93     4687.04    227.76 o
  13   3  -3     3443.87     3336.91    193.88 o
  15   3  -3     2008.08     2168.75    157.02 o
  17   3  -3     1148.48     1155.75    112.82 o
  19   3  -3      533.17      708.72     99.32 o
  21   3  -3      679.72      661.97    122.25 o
  23   3  -3     1318.70     1395.89    151.38 o
  25   3  -3      306.03      313.83    134.72 o
  27   3  -3      240.69      210.37    186.74 o
  29   3  -3      262.05      142.61    215.21 o
  31   3  -3       66.62      205.51    291.87 o
 -20   4  -3      175.46      160.65    135.25 o
 -18   4  -3      425.77      272.18    122.94 o
 -16   4  -3      388.51      211.89    153.29 o
 -14   4  -3      300.15      243.16    130.29 o
 -12   4  -3      494.46      409.64    133.51 o
 -10   4  -3      762.83      878.35    156.85 o
  -8   4  -3     1001.28      907.59    132.96 o
  -6   4  -3      108.81      123.73    123.89 o
  -4   4  -3      614.20      470.60    188.66 o
  -2   4  -3      537.94      588.16    132.91 o
   0   4  -3      184.25      149.60    125.90 o
   2   4  -3      396.21      470.39    139.07 o
   4   4  -3      683.19      601.27    132.42 o
   6   4  -3      400.89      424.73    105.14 o
   8   4  -3      334.65      374.42     98.02 o
  10   4  -3       57.09      145.73     95.69 o
  12   4  -3      209.67      188.93     98.28 o
  14   4  -3      754.87      900.52    124.64 o
  16   4  -3       46.90      137.79    108.22 o
  18   4  -3       20.56       80.20    144.56 o
  20   4  -3      398.12      509.48    167.18 o
  22   4  -3      255.25      195.51    183.71 o
  24   4  -3      270.68      259.52    215.90 o
  26   4  -3       22.09     -227.45    240.61 o
  -7   5  -3      245.38      280.56    225.37 o
  -3   5  -3      116.59      212.90    149.24 o
  -1   5  -3      281.30      278.06    162.90 o
   1   5  -3      330.17      289.79    159.28 o
   3   5  -3       68.33      101.20    151.24 o
   5   5  -3      576.96      736.92    182.22 o
   7   5  -3      200.18      371.46    155.98 o
   9   5  -3       25.99       37.39    136.42 o
  11   5  -3       95.20       78.82    305.04 o
  13   5  -3      264.99      273.40    214.06 o
 -32   0  -2     1872.18     2209.14    293.72 o
 -30   0  -2     1093.30     1581.06    248.92 o
 -28   0  -2     6885.13     8991.29    684.89 o
 -26   0  -2     2644.93     3283.80    239.16 o
 -24   0  -2     1083.79     1310.69    159.22 o
 -22   0  -2     6766.93     8789.03    471.83 o
 -20   0  -2    33431.00    37656.36   1878.74 o
 -18   0  -2      188.02      207.10    108.64 o
 -16   0  -2    19948.21    22527.59   1043.46 o
 -14   0  -2    62694.00    64937.46   4432.84 o
 -12   0  -2    39789.63    37312.61   1758.64 o
 -10   0  -2    28410.17    22884.14   1076.86 o
  -8   0  -2   129208.85   120777.20   7826.56 o
  -6   0  -2    66283.48    57377.49   3575.00 o
  -4   0  -2     3168.23     3133.95    213.83 o
  -2   0  -2    28223.33    29140.99   1998.78 o
   0   0  -2    32670.16    36060.64   1690.33 o
   2   0  -2     2206.04     1798.58    138.32 o
   4   0  -2    12840.28    15819.08   1379.47 o
   8   0  -2    13705.27    12574.14    999.39 o
  10   0  -2     9462.61     9573.24    519.73 o
  12   0  -2     9000.62     9220.43    562.19 o
  14   0  -2     8615.21     8351.10    542.70 o
  16   0  -2     5808.37     5876.69    390.00 o
  18   0  -2     1736.89     2461.18    592.41 o
  20   0  -2      621.14      881.67    167.64 o
  22   0  -2     2393.69     2471.96    359.99 o
  24   0  -2     2433.42     2970.24    434.81 o
  26   0  -2     1360.98     1590.30    371.31 o
  28   0  -2     1953.19     2499.17    421.88 o
  30   0  -2      380.54     1041.42    388.40 o
  32   0  -2      898.65      998.01    367.15 o
  34   0  -2     2167.37     2341.92    410.33 o
  36   0  -2      312.04      543.11    340.60 o
  38   0  -2      776.30      944.20    402.94 o
 -33   1  -2      327.42      416.11    148.22 o
 -31   1  -2      166.57       44.95     76.17 o
 -29   1  -2      220.76      158.67     88.41 o
 -27   1  -2      797.25      762.02    145.58 o
 -25   1  -2     1751.99     1979.69    182.16 o
 -23   1  -2      209.77      174.64     98.51 o
 -21   1  -2     2510.22     2432.95    159.08 o
 -19   1  -2     6376.57     5860.55    379.40 o
 -17   1  -2      348.32      368.13     99.07 o
 -15   1  -2     5141.25     4931.47    197.11 o
 -13   1  -2    13146.80    13536.98    602.26 o
 -11   1  -2      855.21      880.15     70.73 o
  -9   1  -2    10259.53    10160.84    496.30 o
  -7   1  -2    29027.15    32133.43   1110.95 o
  -5   1  -2     3268.77     3031.51    148.06 o
  -3   1  -2     3598.16     3904.77    228.22 o
  -1   1  -2   185447.09   202904.69   6241.30 o
   1   1  -2    32557.83    35745.62    998.05 o
   3   1  -2     4023.03     4612.58    147.76 o
   5   1  -2   196572.81   221042.56   9246.04 o
   7   1  -2    48270.54    49309.64   2049.63 o
   9   1  -2     3532.56     3653.60    168.51 o
  11   1  -2    30840.16    32811.35   1256.79 o
  13   1  -2    44974.84    47225.84   1784.10 o
  15   1  -2     7133.49     6938.50    299.04 o
  17   1  -2     4684.16     4341.52    309.03 o
  19   1  -2    32607.14    31208.62   1158.57 o
  21   1  -2    11977.37    11355.83    473.08 o
  23   1  -2     3433.16     3506.26    372.52 o
  25   1  -2    11691.59    10132.49    537.94 o
  27   1  -2     6832.67     6512.63    990.27 o
  29   1  -2      334.64      442.70    213.53 o
  31   1  -2     2816.73     2546.28    475.91 o
  33   1  -2     2552.48     3012.95    466.68 o
  35   1  -2      152.21       -5.08    365.54 o
  37   1  -2      210.22      100.91    318.66 o
 -30   2  -2        0.58      -23.84    134.82 o
 -28   2  -2       80.43      147.95    133.08 o
 -26   2  -2      888.81     1016.85    151.28 o
 -24   2  -2      381.41      448.40    137.33 o
 -22   2  -2      383.31      277.18    214.63 o
 -20   2  -2      114.21      -18.34    188.19 o
 -18   2  -2     2151.31     1755.62    334.71 o
 -16   2  -2      142.31       68.65    118.17 o
 -14   2  -2     3995.75     3551.22    366.57 o
 -12   2  -2     1094.37     1119.07    111.29 o
 -10   2  -2     3387.62     3035.02    158.74 o
  -8   2  -2     4786.70     4575.03    214.52 o
  -6   2  -2    10251.74     9969.02    365.96 o
  -4   2  -2     1599.69     1520.71     92.80 o
  -2   2  -2    23080.34    23419.23    992.57 o
   0   2  -2     8432.46     8373.57    274.54 o
   2   2  -2      425.28      409.32     38.76 o
   4   2  -2     1780.01     1674.32     73.26 o
   6   2  -2    27244.65    26323.70    919.93 o
   8   2  -2     2681.42     2604.36    126.52 o
  10   2  -2     2929.58     2919.85    148.55 o
  12   2  -2    14830.59    15311.60    636.73 o
  14   2  -2     8024.91     7804.87    355.21 o
  16   2  -2      566.06      595.95     73.14 o
  18   2  -2    11468.67    11297.53    453.20 o
  20   2  -2     4336.98     3944.95    195.15 o
  22   2  -2     1425.72     1602.70    146.42 o
  24   2  -2      503.04      658.69    132.17 o
  26   2  -2     2657.84     2660.51    199.36 o
  28   2  -2     1073.26      878.24    201.18 o
  30   2  -2      313.66       99.79    459.06 o
  32   2  -2      662.89       46.27    617.23 o
  34   2  -2      292.93     -126.36    559.04 o
 -25   3  -2        8.64      -17.48    141.96 o
 -23   3  -2      730.44     1059.39    177.86 o
 -21   3  -2     2061.50     2336.10    223.50 o
 -19   3  -2     1899.49     1902.60    199.78 o
 -17   3  -2      852.82      814.10    165.27 o
 -15   3  -2     4809.82     4588.85    482.49 o
 -13   3  -2     3267.36     3495.79    375.00 o
 -11   3  -2      975.76     1037.17    146.59 o
  -9   3  -2      510.70      460.64    105.33 o
  -7   3  -2    17812.47    17575.37    753.13 o
  -5   3  -2     2655.24     2371.45    144.55 o
  -3   3  -2     2926.52     2667.46    152.07 o
  -1   3  -2     2768.47     2811.58    146.96 o
   1   3  -2     5142.36     4848.95    208.23 o
   3   3  -2     1128.31     1008.69     95.64 o
   5   3  -2     1578.97     1581.49    130.96 o
   7   3  -2     3816.40     3615.13    199.72 o
   9   3  -2     1269.42     1337.70    107.64 o
  11   3  -2     1021.24     1104.60    105.14 o
  13   3  -2     2153.82     1967.96    137.15 o
  15   3  -2     2746.63     2751.31    175.78 o
  17   3  -2      334.17      446.23     88.39 o
  19   3  -2      465.13      452.39    126.20 o
  21   3  -2      545.50      563.32    116.62 o
  23   3  -2      418.00      556.42    130.44 o
  25   3  -2       90.24       76.02    123.42 o
  27   3  -2       61.74      114.33    141.90 o
  29   3  -2       31.37      364.70    178.43 o
 -20   4  -2       48.88       67.79    160.70 o
 -18   4  -2      123.45      -11.55     92.07 o
 -16   4  -2      643.54      495.18    205.86 o
 -14   4  -2      128.04      159.98    158.95 o
 -12   4  -2      365.32      188.36    109.43 o
 -10   4  -2      148.48      158.61    105.76 o
  -8   4  -2     1243.11     1109.62    135.19 o
  -6   4  -2       59.73     -108.90    120.25 o
  -4   4  -2     1792.27     1636.29    210.59 o
  -2   4  -2     1554.50     1358.23    239.69 o
   0   4  -2      468.45      312.20    117.83 o
   2   4  -2     1022.92     1029.36    148.90 o
   4   4  -2     2702.82     2953.90    233.64 o
   6   4  -2      638.65      621.02    106.20 o
   8   4  -2     1688.39     1654.19    234.18 o
  10   4  -2     1587.23     1691.94    144.56 o
  12   4  -2      849.36     1064.51    123.57 o
  14   4  -2       12.85       46.49     98.42 o
  16   4  -2     1709.94     1858.47    153.49 o
  18   4  -2      486.75      653.75    141.96 o
  20   4  -2      600.22      578.49    147.05 o
  22   4  -2      651.50      695.81    150.90 o
  24   4  -2      274.58      659.26    286.56 o
  -7   5  -2       65.67        5.54    225.60 o
  -5   5  -2      228.65      138.62    149.36 o
  -3   5  -2      389.07      374.54    214.75 o
  -1   5  -2       90.55        2.13    287.37 o
   1   5  -2       83.08      290.60    167.99 o
   3   5  -2      404.04      259.61    158.29 o
   5   5  -2       49.67       89.18    144.65 o
   7   5  -2       50.68      100.72    151.09 o
   9   5  -2      231.84      226.18    136.84 o
  11   5  -2      132.97      263.36    143.59 o
  13   5  -2       51.84      -35.48    134.59 o
 -33   1  -1      113.64       40.67    129.98 o
 -31   1  -1       29.72       -4.15    110.75 o
 -29   1  -1       21.50      418.41    228.14 o
 -27   1  -1     3104.07     2459.05    557.42 o
 -25   1  -1      751.31      789.52    128.99 o
 -23   1  -1     1646.21     1901.29    140.92 o
 -21   1  -1     4473.31     4533.62    292.90 o
 -19   1  -1     8662.69     8198.29    376.04 o
 -17   1  -1     1040.62     1012.84     86.72 o
 -15   1  -1    32069.18    31370.33   1063.08 o
 -13   1  -1    10915.17    10458.90    358.04 o
 -11   1  -1     2677.25     3146.34    124.59 o
  -9   1  -1    10789.17    10589.73    357.39 o
  -7   1  -1    32334.89    31211.90   1203.82 o
  -5   1  -1    43782.48    46307.65   1610.19 o
  -3   1  -1    78166.67    77576.57   2661.52 o
  -1   1  -1    17508.89    19401.77    644.24 o
   1   1  -1     8104.49     8436.73    298.30 o
   3   1  -1    24163.80    26060.10    802.17 o
   5   1  -1    67860.09    69599.95   2943.73 o
   7   1  -1    52059.92    53253.61   2275.07 o
   9   1  -1     5991.05     6146.59    238.38 o
  11   1  -1    12396.69    12389.42    484.15 o
  13   1  -1    19940.20    19855.84    768.36 o
  15   1  -1      536.65      615.27     78.66 o
  17   1  -1      967.95     1190.47    190.30 o
  19   1  -1     3000.52     2493.61    283.02 o
  21   1  -1    10476.72     9684.96    482.40 o
  23   1  -1      245.65       78.15    259.54 o
  25   1  -1     1088.41     1500.68    426.50 o
  27   1  -1      175.52      266.24    290.49 o
  29   1  -1     2026.82     2355.56    316.02 o
  31   1  -1      237.60      163.41    262.43 o
  33   1  -1      242.89      200.09    248.44 o
  35   1  -1      226.05      112.22    302.27 o
 -32   2  -1       37.06      240.38    245.00 o
 -30   2  -1      643.45      834.95    147.38 o
 -28   2  -1     1529.95     1806.78    200.78 o
 -26   2  -1       20.59      212.97    133.93 o
 -24   2  -1     2018.88     2219.99    190.38 o
 -22   2  -1     1447.37     1466.90    164.24 o
 -20   2  -1      560.64      326.50    130.15 o
 -18   2  -1      947.31     1219.67    165.33 o
 -16   2  -1    11435.04    11488.62    702.55 o
 -14   2  -1     1838.80     1832.14    154.17 o
 -12   2  -1     4715.21     4250.29    340.79 o
 -10   2  -1     3074.68     2896.86    153.22 o
  -8   2  -1     1531.64     1546.37    139.62 o
  -6   2  -1     3276.92     3350.82    235.55 o
  -4   2  -1    15197.59    15131.03    552.32 o
  -2   2  -1     3386.80     3429.39    156.99 o
   0   2  -1    10424.29    11112.21    456.81 o
   2   2  -1     8688.93     8701.45    283.49 o
   4   2  -1     1493.97     1531.91     63.77 o
   6   2  -1     3500.23     3701.74    157.11 o
   8   2  -1    41178.75    44362.21   1792.70 o
  10   2  -1     2991.01     2885.90    156.82 o
  12   2  -1     5815.85     5697.78    282.08 o
  14   2  -1    13402.20    14156.79    528.56 o
  16   2  -1     3607.70     3601.56    178.03 o
  18   2  -1     2190.25     2370.12    129.09 o
  20   2  -1    11416.43    10611.45    521.37 o
  22   2  -1     3362.16     3562.86    220.66 o
  24   2  -1     1011.80      988.64    139.29 o
  26   2  -1     3857.06     3519.76    566.78 o
  28   2  -1     1348.53     1059.50    216.91 o
  30   2  -1      383.99       32.81    648.52 o
  32   2  -1      319.67      166.97    589.87 o
  34   2  -1      440.56     -269.71    305.96 o
 -27   3  -1      169.09      275.12    152.05 o
 -25   3  -1      592.02      655.21    159.24 o
 -23   3  -1      388.97      251.16    157.25 o
 -21   3  -1     1921.84     1648.20    205.47 o
 -19   3  -1      949.99      801.46    156.35 o
 -17   3  -1      182.12       45.08    134.34 o
 -15   3  -1      555.56      318.99    140.63 o
 -13   3  -1     2382.95     2585.53    286.56 o
 -11   3  -1     1970.55     2155.68    284.25 o
  -9   3  -1     2771.76     2650.13    165.39 o
  -7   3  -1      678.12      774.30    105.03 o
  -5   3  -1      600.91      755.62     97.49 o
  -3   3  -1      981.61     1072.29     83.85 o
  -1   3  -1     4297.45     4012.90    190.71 o
   1   3  -1     1377.03     1098.91     94.28 o
   3   3  -1     2358.44     2375.01    151.67 o
   5   3  -1     3775.26     3720.93    195.51 o
   7   3  -1     2279.44     2209.23    137.22 o
   9   3  -1     1957.73     1916.51    125.94 o
  11   3  -1     4277.23     4283.39    227.60 o
  13   3  -1     3370.16     3440.44    195.25 o
  15   3  -1     1333.60     1496.22    123.15 o
  17   3  -1      899.22     1088.39    124.03 o
  19   3  -1     1303.22     1475.23    179.43 o
  21   3  -1      521.20      792.59    135.95 o
  23   3  -1     1587.76     1737.79    178.44 o
  25   3  -1     1101.16     1374.60    170.86 o
  27   3  -1       74.57      178.90    141.52 o
  29   3  -1      245.20      355.49    180.40 o
 -22   4  -1      124.15      -25.85    161.61 o
 -20   4  -1      629.89      372.24    146.73 o
 -18   4  -1      519.05      415.44    166.58 o
 -16   4  -1      161.37     -103.26    154.52 o
 -14   4  -1      804.30      831.63    176.70 o
 -12   4  -1      801.61      829.93    132.71 o
 -10   4  -1     2469.69     2357.31    161.36 o
  -8   4  -1     1699.25     1647.60    192.59 o
  -6   4  -1     1154.78     1020.14    166.83 o
  -4   4  -1      299.56      395.64    128.69 o
  -2   4  -1     2043.70     1703.00    181.88 o
   0   4  -1     1852.44     1785.65    271.78 o
   2   4  -1      616.20      447.92    226.29 o
   4   4  -1      764.07      765.37    149.19 o
   6   4  -1      957.23      946.21    145.28 o
   8   4  -1      510.15      632.99    113.61 o
  10   4  -1      896.75      956.45    126.98 o
  12   4  -1     1385.66     1731.10    143.46 o
  14   4  -1        7.50      163.48    103.96 o
  16   4  -1       29.88      -26.72    131.38 o
  18   4  -1      273.18      265.47    137.69 o
  20   4  -1      370.57      417.49    150.74 o
  22   4  -1      121.13      283.41    191.67 o
  24   4  -1      155.17      238.56    183.91 o
  -7   5  -1        2.54      208.45    161.55 o
  -5   5  -1      224.34      168.57    159.23 o
  -3   5  -1      121.55      277.80    154.88 o
  -1   5  -1       44.72       26.40     58.54 o
   1   5  -1      147.61       90.46    108.09 o
   3   5  -1       24.27      225.63    155.60 o
   5   5  -1       19.13        3.93    142.41 o
   7   5  -1       83.85      281.37    146.75 o
   9   5  -1      323.25      369.75    152.64 o
  11   5  -1       57.87       12.21    154.71 o
 -32   0   0     2050.13     2509.56    255.39 o
 -30   0   0      103.81      219.83    192.35 o
 -28   0   0     2261.67     2954.49    291.07 o
 -26   0   0     3973.83     5129.62    295.28 o
 -24   0   0    15337.22    17104.57    818.76 o
 -22   0   0    12337.00    13887.13    661.82 o
 -20   0   0    30619.38    34847.08   1541.34 o
 -18   0   0     6236.06     5710.71    300.83 o
 -16   0   0     2772.14     2801.80    246.96 o
 -14   0   0    55019.48    63296.61   3242.37 o
 -12   0   0    89272.64    95279.80   4618.40 o
 -10   0   0    13068.32    12176.02    592.39 o
  -8   0   0   135146.64   128323.10   6069.77 o
  -6   0   0   154771.48   142526.36   6589.14 o
  -4   0   0    37183.04    32857.02   1939.44 o
   6   0   0   154288.56   133619.66   9901.32 o
   8   0   0   135729.89   129314.52   9119.91 o
  10   0   0    12560.50    11617.46    902.64 o
  12   0   0    87700.74   102184.77   6951.40 o
  14   0   0    57404.32    58209.70   4382.96 o
  16   0   0     3221.32     2505.58    371.08 o
  18   0   0     6405.82     5277.59    378.35 o
  20   0   0    29471.58    28677.41   1717.59 o
  22   0   0    11335.84    10693.81   1127.55 o
  24   0   0    15033.08    14391.65   1405.34 o
  26   0   0     4044.82     3278.73    519.79 o
  28   0   0     2283.78     1981.23    396.94 o
  30   0   0       41.26       67.66    217.52 o
  32   0   0     1960.89      530.64    218.44 o
  34   0   0      523.24     -117.77    117.77 o
 -35   1   0      530.77      641.26    150.21 o
 -33   1   0     1336.62     1380.84    168.92 o
 -31   1   0      657.72      588.33    134.52 o
 -29   1   0     1448.23     1494.24    248.92 o
 -27   1   0     1374.26     1714.07    269.01 o
 -25   1   0     1372.12     1185.52    141.50 o
 -23   1   0     1892.24     1940.10    203.73 o
 -21   1   0     2764.83     2767.44    197.69 o
 -19   1   0     7863.73     7296.93    453.84 o
 -17   1   0      126.65      136.88     56.25 o
 -15   1   0     6114.08     5962.56    220.00 o
 -13   1   0    18199.26    19211.46    656.53 o
 -11   1   0     2462.38     2530.74    108.80 o
  -9   1   0     2495.27     2568.51    120.36 o
  -7   1   0     3704.26     3610.66    143.39 o
  -5   1   0     1770.06     1644.98     74.67 o
  -3   1   0     1038.67      914.04     54.66 o
  -1   1   0     2322.74     2644.64    109.56 o
   1   1   0     1860.14     2186.47    122.25 o
   3   1   0      910.85      936.68     65.79 o
   5   1   0     1576.64     1531.63    155.06 o
   7   1   0     4158.02     3944.93    173.21 o
   9   1   0     2368.38     2611.78    115.12 o
  11   1   0     2696.31     2828.73    121.22 o
  13   1   0    18157.09    19004.07    727.58 o
  15   1   0     5903.81     5649.59    283.30 o
  17   1   0       60.80       81.77     72.85 o
  19   1   0     8185.49     7088.74    408.30 o
  21   1   0     1879.75     1924.22    235.40 o
  23   1   0     2075.43     1929.39    430.19 o
  25   1   0     1234.67     1445.69    382.39 o
  27   1   0     1334.21     1410.52    292.16 o
  29   1   0     1468.43     1497.97    364.73 o
  31   1   0      688.73      702.26    255.53 o
  33   1   0     1347.67     1501.49    306.52 o
  35   1   0      475.63      728.79    264.78 o
 -32   2   0      169.21      234.68    126.79 o
 -30   2   0      176.89      206.23    127.93 o
 -28   2   0     1484.43     1491.47    161.37 o
 -26   2   0     3230.05     3118.29    235.95 o
 -24   2   0       47.89      -36.04    130.57 o
 -22   2   0      210.60      321.16    130.18 o
 -20   2   0     3429.14     3381.71    245.63 o
 -18   2   0     7540.01     7342.46    745.39 o
 -16   2   0     1135.50     1098.92    140.38 o
 -14   2   0     4489.03     4356.81    278.28 o
 -12   2   0     3054.75     2790.39    140.90 o
 -10   2   0     2155.68     2002.11    178.28 o
  -8   2   0      383.36      351.14     46.53 o
  -6   2   0    31125.06    31131.38   1103.92 o
  -4   2   0     3028.69     3128.72    160.22 o
  -2   2   0     5622.98     5718.13    237.34 o
   0   2   0       43.64       77.12     40.73 o
   2   2   0     5149.75     5143.41    200.09 o
   4   2   0     2347.86     2374.73    102.97 o
   6   2   0    31035.19    32906.01   1356.41 o
   8   2   0      609.87      688.04     65.75 o
  10   2   0     2147.62     2440.89    127.50 o
  12   2   0     2624.70     2795.88    137.29 o
  14   2   0     4930.87     4758.69    207.72 o
  16   2   0     1079.68     1118.88     91.73 o
  18   2   0     8129.32     7864.67    608.76 o
  20   2   0     3727.36     3610.12    217.61 o
  22   2   0      166.83      238.82    115.50 o
  24   2   0       11.88       71.10    123.68 o
  26   2   0     3397.61     3232.37    516.55 o
  28   2   0     1440.10      911.08    432.38 o
  30   2   0      172.20       44.57    385.62 o
  32   2   0      188.33     -165.03    333.32 o
 -27   3   0      639.85      366.84    166.10 o
 -25   3   0      402.78      274.71    147.08 o
 -23   3   0     2034.60     1917.99    212.99 o
 -21   3   0     2549.82     2330.98    222.22 o
 -19   3   0      347.70      189.63    142.32 o
 -17   3   0      888.28      724.11    190.85 o
 -15   3   0     2255.47     2312.36    289.56 o
 -13   3   0     7960.72     7395.96    420.44 o
 -11   3   0     2608.45     2422.17    160.34 o
  -9   3   0     4085.98     3846.69    345.81 o
  -7   3   0    14245.91    13943.71    733.77 o
  -5   3   0     4198.57     4562.13    228.12 o
  -3   3   0     2606.15     2731.51    152.17 o
  -1   3   0    15774.24    15779.66    579.32 o
   1   3   0    17011.45    16068.75    675.12 o
   3   3   0     2574.08     2550.42    189.87 o
   5   3   0     4554.64     4730.69    287.45 o
   7   3   0    14182.73    14610.90    635.37 o
   9   3   0     4094.37     4271.91    215.00 o
  11   3   0     2307.50     2465.98    155.50 o
  13   3   0     8636.88     9069.16    392.46 o
  15   3   0     2300.31     2638.69    151.72 o
  17   3   0      824.03      923.24    129.83 o
  19   3   0      223.90      270.37    117.90 o
  21   3   0     2360.08     2569.93    196.82 o
  23   3   0     2044.04     2136.02    192.50 o
  25   3   0      413.62      526.94    148.64 o
  27   3   0      667.27      991.95    206.19 o
  29   3   0      266.42      432.96    259.08 o
 -22   4   0       70.82      -74.78    173.60 o
 -20   4   0        5.58      -97.35    148.36 o
 -18   4   0      377.38      230.58    170.98 o
 -16   4   0      210.85       41.64    182.07 o
 -14   4   0       90.20       47.86    122.56 o
 -12   4   0      422.73      315.92    123.71 o
 -10   4   0      195.47      410.18    119.53 o
  -8   4   0       99.42       74.58    139.54 o
  -6   4   0      193.44      149.31    134.37 o
  -4   4   0      381.20      401.31    137.48 o
  -2   4   0       46.99      116.65    125.52 o
   0   4   0      519.38      460.37    130.51 o
   2   4   0       42.57      -16.03    101.72 o
   4   4   0      397.10      205.28    166.03 o
   6   4   0      202.33      130.15    112.65 o
   8   4   0       77.55      175.63    116.41 o
  10   4   0      187.71      178.65    101.40 o
  12   4   0      560.85      644.75    116.32 o
  14   4   0       75.13      238.06    138.89 o
  16   4   0      210.32      414.77    139.85 o
  18   4   0      356.33      549.11    152.49 o
  20   4   0        3.82      -12.51    133.92 o
  22   4   0       45.31      175.82    187.36 o
  -9   5   0      130.06      -86.36    245.00 o
  -7   5   0      116.11      170.65    158.65 o
  -5   5   0      660.24      731.32    197.20 o
  -3   5   0      621.43      432.19    172.36 o
  -1   5   0      131.38      -10.40    158.95 o
   1   5   0      133.93      145.93    111.87 o
   3   5   0      608.51      986.69    233.91 o
   5   5   0      629.78      665.98    159.60 o
   7   5   0      106.47      215.90    153.40 o
   9   5   0      126.71       64.41    139.60 o
  11   5   0      294.34      396.48    244.77 o
 -35   1   1      189.05      -21.68    131.76 o
 -33   1   1      276.08      423.28    129.77 o
 -31   1   1      280.91      371.02    121.83 o
 -29   1   1     2259.72     1845.97    418.88 o
 -27   1   1      115.90       22.63    174.11 o
 -25   1   1      914.34      948.36    199.28 o
 -23   1   1      111.85       13.66     76.97 o
 -21   1   1     9729.41     9367.77    404.71 o
 -19   1   1     3464.45     3214.89    136.99 o
 -17   1   1      662.45      894.95     88.49 o
 -15   1   1      669.63      656.57     56.41 o
 -13   1   1    19062.96    20677.47    693.97 o
 -11   1   1    11995.09    12872.28    529.45 o
  -9   1   1     5558.78     5834.03    212.80 o
  -7   1   1    55857.88    54588.15   1855.43 o
  -5   1   1    75895.45    70384.41   2615.31 o
  -3   1   1    22274.14    24179.51   1033.85 o
  -1   1   1     8165.91     8171.46    344.44 o
   1   1   1    15702.75    18365.99    795.57 o
   3   1   1    82905.73    78834.78   3263.94 o
   5   1   1    44817.97    47831.29   2350.74 o
   7   1   1    32141.42    31268.34   1322.97 o
   9   1   1     9423.66     9886.25    642.71 o
  11   1   1     2462.95     2868.36    154.73 o
  13   1   1    10218.62     9505.65    450.37 o
  15   1   1    32420.49    31014.76   1343.17 o
  17   1   1      775.84      760.56    143.61 o
  19   1   1     8061.67     7418.18    499.77 o
  21   1   1     4596.21     4004.49    601.53 o
  23   1   1     1604.24     1754.71    450.97 o
  25   1   1      741.40      771.48    347.52 o
  27   1   1     2997.45     3344.08    483.99 o
  29   1   1       67.58      259.78    354.45 o
  31   1   1       29.35     -178.73    178.73 o
  33   1   1      186.86      130.07    185.79 o
 -34   2   1      471.42      553.50    212.90 o
 -32   2   1      394.61      441.23    261.39 o
 -30   2   1      341.80      278.72    148.25 o
 -28   2   1     1507.79     1485.78    199.05 o
 -26   2   1     3574.94     3629.66    252.46 o
 -24   2   1     1028.48      854.25    147.29 o
 -22   2   1     2999.90     2927.13    233.82 o
 -20   2   1    11194.01    11125.08    579.88 o
 -18   2   1     1961.01     1577.30    169.30 o
 -16   2   1     4244.45     4165.46    333.32 o
 -14   2   1    12888.13    12024.64    680.13 o
 -12   2   1     6469.10     6439.78    283.09 o
 -10   2   1     3643.80     3375.40    261.49 o
  -8   2   1    40927.46    40652.71   1459.88 o
  -6   2   1     5255.38     4830.47    342.44 o
  -4   2   1     1347.67     1309.20     88.79 o
  -2   2   1     8112.60     8432.18    365.47 o
   0   2   1    11036.68    11126.19    424.12 o
   2   2   1     3153.43     3272.51    119.37 o
   4   2   1    16758.93    16741.47    680.13 o
   6   2   1     2008.64     2617.63    264.63 o
   8   2   1     1428.24     1346.82    113.65 o
  10   2   1     2895.14     2977.93    186.72 o
  12   2   1     5081.81     4805.96    229.00 o
  14   2   1     1554.56     1493.85    129.98 o
  16   2   1    11410.37    11000.95    581.54 o
  18   2   1     1401.04     1606.84    135.45 o
  20   2   1      504.17      613.94    116.77 o
  22   2   1     1329.98     1328.22    145.76 o
  24   2   1     1983.95     1920.91    250.32 o
  26   2   1       35.02     -170.52    177.77 o
  28   2   1     1649.56      876.16    454.90 o
  30   2   1      482.50       35.60    253.20 o
  32   2   1       46.27     -301.80    301.80 o
 -29   3   1      251.66       64.58    189.00 o
 -27   3   1       62.53      106.98    137.25 o
 -25   3   1     1157.59     1066.73    181.09 o
 -23   3   1     1544.84     1362.09    193.91 o
 -21   3   1      500.17      376.49    156.72 o
 -19   3   1     1179.33      915.09    166.74 o
 -17   3   1      690.81      700.61    142.47 o
 -15   3   1     1518.46     1262.83    232.63 o
 -13   3   1     3340.21     3053.68    368.94 o
 -11   3   1     4613.40     4313.90    274.08 o
  -9   3   1     1578.50     1469.63    125.74 o
  -7   3   1     2046.89     2123.51    138.24 o
  -5   3   1     3690.87     3620.18    189.78 o
  -3   3   1     2698.78     2695.15    144.16 o
  -1   3   1     1405.29     1467.07     88.62 o
   1   3   1     3947.11     3581.09    196.44 o
   3   3   1      922.66      843.82     92.04 o
   5   3   1      576.30      502.21     81.85 o
   7   3   1      729.27      645.75    112.65 o
   9   3   1     2826.54     2817.43    200.83 o
  11   3   1     1774.28     1719.78    163.95 o
  13   3   1     2199.19     2241.12    142.06 o
  15   3   1      727.10      845.45    120.12 o
  17   3   1      167.65      376.98    116.77 o
  19   3   1     1022.32     1183.62    148.31 o
  21   3   1     1987.17     2014.33    180.33 o
  23   3   1      394.64      683.17    147.23 o
  25   3   1      508.62      575.84    181.69 o
  27   3   1      146.85      230.41    205.69 o
  29   3   1       80.46     -244.31    244.31 o
 -22   4   1      123.31       61.84    190.97 o
 -20   4   1      393.32      140.40    184.98 o
 -18   4   1      266.73      314.83    162.99 o
 -16   4   1       56.84       80.79    129.02 o
 -14   4   1       31.85      101.45    121.73 o
 -12   4   1     1364.87     1113.07    154.15 o
 -10   4   1      910.78      849.28    163.10 o
  -8   4   1      452.74      625.31    211.98 o
  -6   4   1     1055.78     1226.70    169.54 o
  -4   4   1      789.89      877.56    161.57 o
  -2   4   1      650.99      627.57    135.96 o
   0   4   1     2055.28     1886.75    200.78 o
   2   4   1     2073.48     2228.68    193.21 o
   4   4   1      222.24      206.24    121.81 o
   6   4   1     1410.91     1258.94    229.07 o
   8   4   1     1866.31     1888.18    252.39 o
  10   4   1     2429.84     2345.34    207.68 o
  12   4   1      591.23      440.98    158.78 o
  14   4   1      759.10      943.20    144.48 o
  16   4   1      228.06      360.48    136.17 o
  18   4   1      556.13      579.62    152.43 o
  20   4   1      695.33     1227.71    227.79 o
  22   4   1      104.52       33.01    335.17 o
  -9   5   1      351.02      131.60    208.98 o
  -7   5   1      104.77       42.93    155.51 o
  -5   5   1       28.18      -73.39    151.02 o
  -3   5   1       43.24      121.17    165.12 o
  -1   5   1      115.93      177.88    243.38 o
   1   5   1       49.54      235.06    160.30 o
   3   5   1      106.51      100.10    142.42 o
   5   5   1      249.74       18.44    168.45 o
   7   5   1       13.76        1.61     97.41 o
   9   5   1       36.53      -30.71    208.28 o
 -32   0   2      856.88     1266.56    213.36 o
 -30   0   2      197.40       95.35    113.02 o
 -28   0   2     1740.28     1858.39    166.45 o
 -26   0   2     1862.97     2088.08    158.99 o
 -24   0   2     3027.97     3440.56    215.73 o
 -22   0   2     1855.55     1860.49    156.48 o
 -20   0   2      696.25      778.47     98.16 o
 -18   0   2     1640.97     1546.57    132.31 o
 -16   0   2     5832.34     6023.89    323.69 o
 -14   0   2     9383.96     9601.71    461.65 o
 -12   0   2    10532.31     9853.16    477.80 o
 -10   0   2     8466.74     8436.72    435.09 o
  -8   0   2    12625.53    12030.57    584.74 o
  -6   0   2    24404.64    21755.19   1032.62 o
  -4   0   2    13811.88    14790.21   1060.12 o
  -2   0   2     2224.80     1954.22    147.09 o
   0   0   2    31955.13    35272.89   2782.04 o
   4   0   2     3101.15     2273.80    273.63 o
   6   0   2    62639.33    49265.80   2738.46 o
   8   0   2   134341.38   110913.05   7328.71 o
  10   0   2    27843.84    21847.65   1959.76 o
  12   0   2    39158.52    36259.54   1956.04 o
  14   0   2    62018.40    61299.30   3323.37 o
  16   0   2    19475.19    20054.93   1164.28 o
  18   0   2      157.57      554.19    281.02 o
  20   0   2    35522.90    42634.16   3160.97 o
  22   0   2     5654.23     8361.36    863.61 o
  24   0   2     1137.66     2158.34    442.89 o
  26   0   2     2843.86     3674.06    509.62 o
  28   0   2     6811.49     8456.03    857.61 o
  30   0   2     1158.42     1804.59    398.32 o
  32   0   2     1900.84     2308.44    446.59 o
  34   0   2     1438.95     1427.74    433.65 o
 -37   1   2      204.98      297.26    140.24 o
 -35   1   2      143.60      226.18    135.59 o
 -33   1   2     2481.73     2681.42    212.98 o
 -31   1   2     2811.47     2642.27    317.97 o
 -29   1   2      285.04      533.88    119.91 o
 -27   1   2     6971.41     6753.97    531.56 o
 -25   1   2    11357.17    11614.23    807.96 o
 -23   1   2     3267.16     2647.28    549.11 o
 -21   1   2    12024.99    11770.24    479.71 o
 -19   1   2    31535.35    29932.78   1266.88 o
 -17   1   2     5344.60     5166.94    269.50 o
 -15   1   2     8156.75     7873.92    269.43 o
 -13   1   2    42707.08    48536.99   1609.96 o
 -11   1   2    33454.57    34416.57   1131.63 o
  -9   1   2     3734.19     3573.63    120.98 o
  -7   1   2    44941.46    47858.79   1961.87 o
  -5   1   2   196234.95   220792.89   7636.50 o
  -3   1   2     3344.69     3962.63    243.56 o
  -1   1   2    29401.70    34253.90   2510.26 o
   1   1   2   176361.63   206339.05   8408.71 o
   3   1   2     5041.18     5103.94    205.24 o
   5   1   2     2578.59     2610.75    117.28 o
   7   1   2    32471.77    33699.84   1228.08 o
   9   1   2     9360.02     9490.37    376.17 o
  11   1   2      714.53      799.95     63.98 o
  13   1   2    13547.75    13393.80    520.28 o
  15   1   2     5341.94     5043.06    271.20 o
  17   1   2      307.47      384.04    140.31 o
  19   1   2     6443.86     6149.44    341.75 o
  21   1   2     2244.36     2260.38    789.26 o
  23   1   2      201.86      277.20    350.30 o
  25   1   2     1590.90     1662.33    293.58 o
  27   1   2      882.48     1123.21    276.63 o
  29   1   2      229.85      137.40    241.84 o
  31   1   2      212.59      397.63    428.69 o
  33   1   2      326.83      369.16    218.52 o
 -34   2   2      331.35      266.73    142.21 o
 -32   2   2      519.91      502.97    152.48 o
 -30   2   2      323.16      348.05    137.36 o
 -28   2   2     1215.05     1253.87    164.84 o
 -26   2   2     2559.11     2475.35    215.61 o
 -24   2   2      584.24      714.56    140.33 o
 -22   2   2     1331.75     1399.78    182.31 o
 -20   2   2     4792.90     4356.72    264.53 o
 -18   2   2    12043.41    11325.74    589.76 o
 -16   2   2      617.46      558.68    111.14 o
 -14   2   2     8019.79     7650.51    349.80 o
 -12   2   2    13931.23    13382.97    753.90 o
 -10   2   2     2902.16     2690.21    150.95 o
  -8   2   2     2975.21     2782.06    141.52 o
  -6   2   2    25827.75    24766.59   1055.37 o
  -4   2   2     2314.79     2043.85    102.84 o
  -2   2   2      349.15      334.18     49.78 o
   0   2   2     8189.71     8049.07    348.50 o
   2   2   2    23774.44    24165.00   1015.17 o
   4   2   2     1443.89     1420.32     92.62 o
   6   2   2    10042.35    10287.89    447.53 o
   8   2   2     5123.35     4977.49    227.82 o
  10   2   2     3467.69     3339.05    152.43 o
  12   2   2      840.65      881.57     75.50 o
  14   2   2     4266.49     3891.60    265.68 o
  16   2   2       47.47      149.57     66.04 o
  18   2   2     2014.75     1876.19    206.83 o
  20   2   2       29.38      190.07    155.51 o
  22   2   2      437.97      655.33    312.43 o
  24   2   2      308.42      497.39    318.20 o
  26   2   2      951.44     1642.95    458.59 o
  28   2   2       70.49      402.02    443.58 o
  30   2   2        2.09     -219.52    219.52 o
 -29   3   2       24.67       77.08    149.92 o
 -27   3   2       65.30       37.42    152.68 o
 -25   3   2       61.94       -5.68    272.71 o
 -23   3   2      524.41      351.11    146.49 o
 -21   3   2      451.29      383.69    148.98 o
 -19   3   2      510.84      341.56    135.55 o
 -17   3   2      252.19       75.46     69.23 o
 -15   3   2     3066.69     2787.51    179.42 o
 -13   3   2     2276.94     2130.62    149.83 o
 -11   3   2      932.67      943.09    108.89 o
  -9   3   2     1048.06      967.87    107.09 o
  -7   3   2     4217.30     3912.84    197.23 o
  -5   3   2     1730.55     1772.15    118.62 o
  -3   3   2     1194.79     1169.31     96.03 o
  -1   3   2     5295.57     5334.98    248.28 o
   1   3   2     2257.65     2175.42    143.95 o
   3   3   2     2817.54     2383.72    183.66 o
   5   3   2     2552.06     2344.30    145.99 o
   7   3   2    18152.20    17750.24    779.02 o
   9   3   2      990.64     1132.52    101.73 o
  11   3   2      855.31      929.16    127.12 o
  13   3   2     3813.02     4082.04    571.63 o
  15   3   2     4801.76     5082.97    354.38 o
  17   3   2      772.59      833.23    172.43 o
  19   3   2     1949.86     1889.02    173.60 o
  21   3   2     2325.43     2586.30    206.52 o
  23   3   2      699.06      898.47    221.45 o
  25   3   2        9.47      163.58    189.55 o
  27   3   2      619.00      711.67    272.71 o
 -24   4   2      249.40      393.07    204.59 o
 -22   4   2      651.62      573.13    248.92 o
 -20   4   2      555.16      385.49    177.30 o
 -18   4   2      582.66      528.28    331.24 o
 -16   4   2     1759.43     1551.06    304.08 o
 -14   4   2       34.60       44.22    119.15 o
 -12   4   2      677.73      752.73    129.64 o
 -10   4   2     1717.76     1865.02    200.47 o
  -8   4   2     1648.16     1733.03    193.14 o
  -6   4   2      586.07      414.54    145.78 o
  -4   4   2     2932.79     2867.43    296.61 o
  -2   4   2      874.56      905.34    151.53 o
   0   4   2      410.13      404.32    129.76 o
   2   4   2     1475.19     1255.49    156.37 o
   4   4   2     1754.42     1655.60    184.49 o
   6   4   2       43.57      206.32    121.39 o
   8   4   2     1325.16     1359.28    160.03 o
  10   4   2      172.47       75.51     81.51 o
  14   4   2      197.49      248.20    208.50 o
  16   4   2      652.31      837.96    159.83 o
  18   4   2      111.68      199.25    142.00 o
  20   4   2       55.72       85.78    157.24 o
  -9   5   2      256.69      271.67    174.38 o
  -7   5   2       57.43      136.55    172.90 o
  -5   5   2       70.97       51.65    156.69 o
  -3   5   2      368.28      511.27    182.30 o
  -1   5   2       88.80      104.70    155.92 o
   1   5   2       76.68       87.01    159.53 o
   3   5   2      437.64      400.26    163.47 o
   5   5   2      252.06      326.32    154.69 o
   7   5   2       52.25       18.93    164.18 o
   9   5   2      142.65       -1.62     42.03 o
 -37   1   3       42.57       12.28    151.36 o
 -35   1   3      460.54      474.08    128.16 o
 -33   1   3      867.97      867.32    139.36 o
 -31   1   3      642.35      700.84    132.23 o
 -29   1   3     1805.86     2031.86    173.40 o
 -27   1   3     3488.85     3897.12    379.62 o
 -25   1   3      350.83      215.72    122.38 o
 -23   1   3     1361.96      783.84    284.95 o
 -21   1   3     1921.09     1888.59    101.62 o
 -19   1   3    12083.94    12085.83    431.13 o
 -17   1   3      470.40      356.57     52.82 o
 -15   1   3     9578.37     9196.61    334.75 o
 -13   1   3    16644.57    16249.34    564.09 o
 -11   1   3     7749.27     7971.00    267.02 o
  -9   1   3      709.58      687.71     40.67 o
  -7   1   3    18222.89    18778.63    820.95 o
  -5   1   3    87444.23   100307.88   3492.73 o
  -3   1   3    16218.08    19128.04   1046.58 o
  -1   1   3    44817.25    51170.94   2829.96 o
   1   1   3    13175.12    11462.52    817.43 o
   3   1   3    10963.42    11199.16    381.47 o
   5   1   3     5782.31     5912.16    202.36 o
   7   1   3    15467.60    16082.69    589.01 o
   9   1   3    17632.40    17906.05    687.20 o
  11   1   3     1460.77     1308.59     78.71 o
  13   1   3      738.87      905.14    104.89 o
  15   1   3     7462.42     6492.60    346.74 o
  17   1   3    10974.06    10130.84    526.76 o
  19   1   3      170.09     -221.52    379.16 o
  21   1   3     1525.00     1585.63    501.31 o
  23   1   3     4355.42     3862.90    432.62 o
  25   1   3     1675.93     1462.19    296.61 o
  27   1   3      536.58      379.89    405.02 o
  29   1   3      954.09     1293.15    306.10 o
  31   1   3      171.97      338.93    260.08 o
 -34   2   3       78.64       16.88    178.03 o
 -32   2   3      783.70      847.82    153.17 o
 -30   2   3     2137.71     1889.11    258.51 o
 -28   2   3      112.98      202.39    140.12 o
 -26   2   3     3559.13     3560.67    254.14 o
 -24   2   3     2633.72     2528.73    203.01 o
 -22   2   3     1147.01     1129.12    148.02 o
 -20   2   3      548.57      636.69    127.44 o
 -18   2   3    17188.76    15814.45    830.47 o
 -16   2   3     1001.75      867.58    120.63 o
 -14   2   3    11653.47    11564.31    507.26 o
 -12   2   3    26634.12    27155.62   1394.15 o
 -10   2   3    20616.25    21236.73    907.17 o
  -8   2   3     4427.71     4065.85    176.62 o
  -6   2   3    54863.48    56448.78   2328.36 o
  -4   2   3    30731.64    30314.02   1281.68 o
  -2   2   3     2437.41     2445.62    130.19 o
   0   2   3    30651.15    31451.39   1580.57 o
   2   2   3    13673.52    13945.01    622.81 o
   4   2   3     7131.04     7877.19    336.19 o
   6   2   3    21745.21    23216.46   1008.18 o
   8   2   3    13525.37    13465.32    514.61 o
  10   2   3     1607.04     1565.16     92.77 o
  12   2   3     4967.97     4949.84    247.49 o
  14   2   3     4664.84     4030.38    233.42 o
  16   2   3     3331.27     3356.62    215.40 o
  18   2   3      807.22      938.13    133.60 o
  20   2   3     2757.83     2336.30    421.42 o
  22   2   3      655.65      789.66    206.37 o
  24   2   3      512.11      504.63    330.90 o
  26   2   3      347.24     -184.96    260.59 o
  28   2   3       92.34     -210.22    258.39 o
  30   2   3      113.04     -160.02    160.02 o
 -31   3   3       67.32       28.14    163.69 o
 -29   3   3      248.75      100.25    166.94 o
 -27   3   3      220.53       77.34    145.18 o
 -25   3   3      374.48      403.09    153.87 o
 -23   3   3     1316.31     1051.64    215.33 o
 -21   3   3      685.65      619.28    158.40 o
 -19   3   3      482.03      472.60    268.67 o
 -17   3   3     1092.03      892.32    157.11 o
 -15   3   3     2405.96     2439.21    165.54 o
 -13   3   3     3872.14     3627.59    213.80 o
 -11   3   3     4487.41     4014.61    222.52 o
  -9   3   3     4539.25     4141.62    274.26 o
  -7   3   3     1320.60     1285.97    107.26 o
  -5   3   3      828.35      751.29     85.07 o
  -3   3   3     3330.61     3043.72    164.14 o
  -1   3   3     4383.43     4287.93    258.94 o
   1   3   3     3077.16     2753.88    154.88 o
   3   3   3     3132.54     2894.44    375.23 o
   5   3   3     3568.62     3481.79    232.95 o
   7   3   3     1663.80     1892.61    133.25 o
   9   3   3     1249.10     1311.93    111.76 o
  11   3   3     4192.99     4343.83    257.41 o
  13   3   3       24.09      156.75    111.25 o
  15   3   3       19.21      -27.72    109.45 o
  17   3   3      400.16      475.30    120.69 o
  19   3   3      815.01      791.25    256.91 o
  21   3   3      372.87       14.51    122.38 o
  23   3   3      307.33      592.75    332.28 o
  25   3   3      156.19       90.57    182.07 o
  27   3   3      108.66       48.03    179.19 o
 -24   4   3      247.40       49.86    132.79 o
 -22   4   3      273.96      168.73    175.81 o
 -20   4   3      292.56      280.29    159.49 o
 -18   4   3       35.05       -5.26    125.33 o
 -16   4   3       48.16      -14.14    118.99 o
 -14   4   3      808.78      866.50    205.00 o
 -12   4   3      174.11      246.38    148.18 o
 -10   4   3       70.03      188.33    146.31 o
  -8   4   3      285.77      352.26    140.82 o
  -6   4   3      429.86      427.19    202.51 o
  -4   4   3      712.44      917.52    158.45 o
  -2   4   3      514.66      370.47    137.56 o
   0   4   3      196.80      166.00    117.04 o
   2   4   3      509.26      519.98    136.22 o
   4   4   3      458.52      603.44    140.39 o
   6   4   3      141.82      164.76    123.88 o
   8   4   3     1021.17     1068.43    232.76 o
  10   4   3      924.90     1204.21    231.84 o
  12   4   3      391.17      364.17    168.99 o
  14   4   3      356.85      469.84    196.85 o
  16   4   3      413.45      616.77    344.98 o
  18   4   3      477.16      685.12    367.84 o
  20   4   3      174.75      264.40    186.35 o
  -9   5   3       22.14     -114.69    171.21 o
  -7   5   3      186.64       77.83    173.69 o
  -5   5   3      617.67      410.96    164.16 o
  -3   5   3       77.32      153.20    157.56 o
  -1   5   3      314.36      281.64    153.73 o
   1   5   3      380.05      450.71    168.26 o
   3   5   3      113.27      139.45    151.63 o
   5   5   3      149.58      159.10    238.30 o
   7   5   3      216.73      299.49    233.22 o
 -32   0   4     7515.26     8422.70    456.14 o
 -30   0   4     4937.89     4686.11    292.45 o
 -28   0   4      256.85      209.44    101.21 o
 -26   0   4    25906.03    27570.81   1396.38 o
 -24   0   4    20708.29    20483.26   1062.16 o
 -22   0   4     5165.89     5120.20    296.50 o
 -20   0   4    22858.45    24530.93   1207.94 o
 -18   0   4    39653.41    40594.26   2091.70 o
 -16   0   4    23524.21    24127.82   1150.78 o
 -14   0   4    52037.93    54542.89   2537.82 o
 -12   0   4    58023.10    58853.33   2859.52 o
 -10   0   4     9447.19     9640.58    443.37 o
  -8   0   4     6037.61     6475.17    303.80 o
  -4   0   4   117654.47   127470.21   9054.79 o
  -2   0   4    32098.69    38559.70   3105.09 o
   0   0   4     3380.08     4157.82    390.01 o
   2   0   4     7948.69     6795.31    552.57 o
   4   0   4     1342.89     1127.09    190.97 o
   6   0   4     1705.31     1402.54    105.19 o
   8   0   4    19876.03    19959.48   1082.52 o
  10   0   4     8084.56     6847.89    550.50 o
  12   0   4     5346.10     5266.63    318.55 o
  14   0   4     2487.64     2322.06    347.06 o
  16   0   4     1746.05     2005.48    356.30 o
  18   0   4      739.31     1338.14    343.37 o
  20   0   4     6477.60     7857.51    751.16 o
  22   0   4     4596.39     5893.13    719.76 o
  24   0   4     1284.78     2007.33    401.10 o
  26   0   4      265.49      666.18    323.28 o
  28   0   4     2431.52     3334.61    515.63 o
  30   0   4      846.57     1349.46    391.17 o
 -39   1   4       70.49       45.72    235.30 o
 -37   1   4      987.17      885.62    138.02 o
 -35   1   4       98.14       55.18    174.34 o
 -33   1   4      683.40      727.47    132.13 o
 -31   1   4      783.82      706.23    135.03 o
 -29   1   4       84.64       74.22    115.80 o
 -27   1   4      236.58      234.18    110.15 o
 -25   1   4     2388.76     2265.95    274.09 o
 -23   1   4     5627.14     4837.40    394.86 o
 -21   1   4      815.60      804.58     68.72 o
 -19   1   4    19542.75    18778.17    638.86 o
 -17   1   4    14412.93    15016.36    623.81 o
 -15   1   4      804.22      664.39     78.16 o
 -13   1   4    43371.68    43994.16   1505.87 o
 -11   1   4    39308.44    40703.71   1428.92 o
  -9   1   4     1866.76     1856.20     93.52 o
  -7   1   4    16203.53    17800.44    622.48 o
  -5   1   4    45459.00    48001.11   1932.87 o
  -3   1   4    22110.15    22662.38   1132.46 o
  -1   1   4    14812.14    14368.27    798.24 o
   1   1   4    91272.45    89870.95   3835.65 o
   3   1   4    28749.49    29145.53    927.39 o
   5   1   4      282.80      309.67     31.36 o
   7   1   4    48170.85    50907.69   1671.43 o
   9   1   4    42505.76    44299.50   1626.49 o
  11   1   4     3795.44     3440.75    157.94 o
  13   1   4    14024.19    13031.62    617.01 o
  15   1   4    17713.68    15318.46    738.73 o
  17   1   4     2098.53     1618.78    444.05 o
  19   1   4      829.84      812.35    396.48 o
  21   1   4     6946.63     5777.04    727.26 o
  23   1   4     1779.77     1619.20    462.52 o
  25   1   4      188.05       65.75    225.32 o
  27   1   4     1686.35     1877.49    325.24 o
  29   1   4     1200.50     1485.17    295.79 o
  31   1   4       92.17     -108.99    322.59 o
 -36   2   4       86.13       92.10    137.36 o
 -34   2   4      303.16      324.81    151.63 o
 -32   2   4      324.80      591.33    162.73 o
 -30   2   4      745.16      649.68    144.32 o
 -28   2   4        7.36      -87.91    122.39 o
 -26   2   4     1085.37     1046.28    151.48 o
 -24   2   4     1539.43     1509.47    166.18 o
 -22   2   4     1087.56      917.32    132.05 o
 -20   2   4     2324.81     1978.95    172.51 o
 -18   2   4     4065.91     3812.27    244.00 o
 -16   2   4      373.41      274.50     80.73 o
 -14   2   4     7897.00     6909.64    412.31 o
 -12   2   4    18216.55    17744.76    646.41 o
 -10   2   4    18829.02    18544.32    651.14 o
  -8   2   4     3253.16     3240.60    123.20 o
  -6   2   4    37244.46    38298.95   1575.54 o
  -4   2   4    17679.79    17237.04    712.62 o
  -2   2   4      434.71      309.99     75.51 o
   0   2   4    12945.68    12182.36    680.28 o
   2   2   4    33692.54    34903.19   1934.70 o
   4   2   4     1318.26     1294.63     93.39 o
   6   2   4     4347.16     4354.14    190.60 o
   8   2   4    14496.45    15494.07    579.63 o
  10   2   4     8586.51     8441.24    338.77 o
  12   2   4      144.57      187.48     89.26 o
  14   2   4    14040.89    13025.02    612.46 o
  16   2   4     4213.87     4412.18    266.94 o
  18   2   4      356.02      669.96    168.84 o
  20   2   4      901.20      954.28    276.63 o
  22   2   4     2907.64     3002.25    368.54 o
  24   2   4      610.95      405.86    480.99 o
  26   2   4      605.64      168.03    968.22 o
  28   2   4      152.84     -314.23    523.94 o
 -31   3   4      272.50       21.41    159.50 o
 -29   3   4      399.86      479.41    171.70 o
 -27   3   4     1431.80     1681.62    211.26 o
 -25   3   4     1955.07     1916.07    209.21 o
 -23   3   4      752.42      624.28    151.42 o
 -21   3   4      248.84      273.38    143.47 o
 -19   3   4     1220.92     1338.59    161.98 o
 -17   3   4     4636.91     4883.41    263.82 o
 -15   3   4     1546.92     1294.49    125.84 o
 -13   3   4     2570.54     2609.06    173.30 o
 -11   3   4     2053.48     1816.58    131.16 o
  -9   3   4     1674.76     1647.33    289.88 o
  -7   3   4      371.53      356.25     81.93 o
  -5   3   4     3598.47     3189.26    178.35 o
  -3   3   4     6278.47     6302.69    327.49 o
  -1   3   4      894.93      915.32    112.29 o
   1   3   4     1330.73     1322.91    105.00 o
   3   3   4      279.62      279.27     91.65 o
   5   3   4     3181.40     3136.76    223.48 o
   7   3   4       55.18       94.00     92.80 o
   9   3   4     3086.91     3239.71    202.59 o
  11   3   4      179.48      283.94    113.58 o
  13   3   4     1314.55     1240.40    143.89 o
  15   3   4      508.55      779.10    133.81 o
  17   3   4       81.84      193.00    129.86 o
  19   3   4      498.74      556.16    145.20 o
  21   3   4       97.02      336.85    175.57 o
  23   3   4      132.06      262.21    195.29 o
  25   3   4       18.83      175.96    226.76 o
 -26   4   4      226.79      117.77    257.93 o
 -24   4   4      138.75      -76.13     76.13 o
 -22   4   4      257.48      216.61    178.73 o
 -20   4   4     1029.19      926.10    153.35 o
 -18   4   4      412.73      229.43    136.46 o
 -16   4   4     1492.27     1340.02    276.64 o
 -14   4   4     1445.73     1413.37    353.19 o
 -12   4   4     1713.33     1751.36    189.77 o
 -10   4   4      742.93      587.48    151.76 o
  -8   4   4     2233.85     2564.94    218.25 o
  -6   4   4     1043.20      908.41    226.06 o
  -4   4   4      994.09      900.78    155.24 o
  -2   4   4     1745.76     1895.99    200.15 o
   0   4   4     1715.91     1797.26    184.57 o
   2   4   4     1241.93     1104.17    160.66 o
   4   4   4     1900.03     2232.08    201.53 o
   6   4   4     1523.59     1578.77    173.09 o
   8   4   4     2033.21     2089.99    294.88 o
  10   4   4     1767.09     2018.71    227.72 o
  12   4   4      883.01      997.17    204.81 o
  14   4   4      357.22      651.67    201.28 o
  16   4   4      725.94     1090.03    227.20 o
  18   4   4      450.63      593.85    211.32 o
 -11   5   4       20.34      -43.64    233.68 o
  -9   5   4      370.71      146.90    399.83 o
  -7   5   4      271.66      303.45    177.57 o
  -5   5   4       27.94      -23.97    159.66 o
  -3   5   4      153.06       96.00    172.12 o
  -1   5   4      199.80      207.07    161.46 o
   1   5   4       52.91       11.71    151.34 o
   3   5   4      202.88      325.54    154.48 o
   5   5   4       36.36       45.03    231.61 o
 -39   1   5      219.08      426.34    125.53 o
 -37   1   5     1168.37     1279.26    166.38 o
 -35   1   5       17.12       -8.14    119.39 o
 -33   1   5      412.54      452.85    138.58 o
 -31   1   5     3081.62     3108.44    230.14 o
 -29   1   5     1983.30     1980.62    180.42 o
 -27   1   5     4600.70     4412.73    315.31 o
 -25   1   5     6695.51     5611.08    516.09 o
 -23   1   5     2690.45     2655.32    226.53 o
 -21   1   5     2955.80     2895.89    148.95 o
 -19   1   5    17308.85    15940.79    541.67 o
 -17   1   5    13836.12    13706.13    481.02 o
 -15   1   5     5865.05     5847.57    212.76 o
 -13   1   5    17768.97    18586.43    687.07 o
 -11   1   5    25942.35    27177.78    952.40 o
  -9   1   5    14189.52    15337.51    639.34 o
  -7   1   5    27391.14    29186.95   1222.50 o
  -5   1   5    29301.22    31529.44   1371.04 o
  -1   1   5      762.51      737.94     45.73 o
   1   1   5    34341.93    33452.59   1438.55 o
   3   1   5    11554.63    11605.20    473.61 o
   5   1   5     1701.38     1690.23     72.47 o
   7   1   5     2420.53     2287.48     90.99 o
   9   1   5     7916.94     8065.56    311.67 o
  11   1   5     3264.22     3110.02    195.02 o
  13   1   5     2617.88     2434.60    161.97 o
  15   1   5      731.73      742.66    203.55 o
  17   1   5     2014.07     1715.62    339.10 o
  19   1   5      213.49      -41.05    390.01 o
  21   1   5       68.32      -29.73    305.50 o
  23   1   5      807.48      764.37    251.67 o
  25   1   5      880.83      837.29    266.56 o
  27   1   5       25.36       63.45    259.32 o
  29   1   5      418.71      723.01    260.80 o
 -36   2   5      228.65      181.54    148.73 o
 -34   2   5     1280.43     1579.57    198.37 o
 -32   2   5      208.49      239.27    145.97 o
 -30   2   5      160.11      271.63    157.94 o
 -28   2   5     1507.71     1524.78    176.35 o
 -26   2   5      283.49      146.01    122.66 o
 -24   2   5     1431.28     1473.78    159.74 o
 -22   2   5     5395.93     5094.34    302.05 o
 -20   2   5     2224.57     2326.85    173.42 o
 -18   2   5      897.07      785.38    102.60 o
 -16   2   5     4822.80     4446.99    223.02 o
 -14   2   5     3424.40     3437.70    228.86 o
 -12   2   5     2990.78     2688.21    128.95 o
 -10   2   5    13734.54    14133.00    519.63 o
  -8   2   5      206.32      135.22     45.70 o
  -6   2   5     3102.94     3040.90    153.36 o
  -4   2   5    10633.08    11294.81    724.49 o
  -2   2   5     9554.73    10370.02    547.62 o
   0   2   5      772.97      777.65    103.56 o
   2   2   5    49908.20    51142.26   2582.46 o
   4   2   5    10666.99    10752.42    498.29 o
   6   2   5     2943.42     2897.86    141.63 o
   8   2   5     7588.19     7739.58    310.60 o
  10   2   5    10839.83    10463.23    498.12 o
  12   2   5     1993.93     1911.02    143.88 o
  14   2   5     3274.53     3103.59    201.75 o
  16   2   5     5564.62     5572.16    557.77 o
  18   2   5      650.45      602.35    180.69 o
  20   2   5     1188.40     1049.38    219.84 o
  22   2   5     2109.05     1631.78    551.65 o
  24   2   5     1176.66      581.05    349.49 o
  26   2   5      669.76      876.31    456.05 o
  28   2   5      379.24     -336.21    336.21 o
 -31   3   5      422.82      589.63    183.58 o
 -29   3   5      354.68      459.56    170.89 o
 -27   3   5      415.87      241.46    149.06 o
 -25   3   5      600.64      534.09    161.45 o
 -23   3   5      759.92      845.41    165.42 o
 -21   3   5      715.73      674.60    150.12 o
 -19   3   5      170.53      106.56     89.43 o
 -17   3   5     1156.62     1112.55    125.71 o
 -15   3   5      556.41      512.17    102.55 o
 -13   3   5     2884.12     2665.30    173.42 o
 -11   3   5     2749.72     2523.45    171.58 o
  -9   3   5     1863.20     1700.82    168.80 o
  -7   3   5     1042.47     1117.81    120.82 o
  -5   3   5     1550.76     1457.37    106.05 o
  -3   3   5     1843.31     1663.92    140.12 o
  -1   3   5     3544.32     3630.87    228.26 o
   1   3   5     1863.43     1703.17    154.54 o
   3   3   5      634.82      554.62    114.00 o
   5   3   5     1243.95     1504.10    153.10 o
   7   3   5     2490.63     2589.53    219.26 o
   9   3   5     2308.99     2608.09    238.46 o
  11   3   5     1068.79     1180.38    174.24 o
  13   3   5     1620.75     1987.90    218.95 o
  15   3   5      789.51      829.72    143.57 o
  17   3   5      726.36      890.80    156.14 o
  19   3   5     1065.35     1329.33    214.16 o
  21   3   5      619.82      911.46    214.45 o
  23   3   5      100.14      168.91    326.51 o
 -26   4   5      202.73      166.38    370.62 o
 -24   4   5     1054.29      807.58    189.77 o
 -22   4   5      190.47      247.05    173.45 o
 -20   4   5      915.61     1038.78    158.60 o
 -18   4   5      771.29      817.69    145.17 o
 -16   4   5      808.69      603.40    129.87 o
 -14   4   5      298.44      311.30    155.12 o
 -12   4   5     2713.11     2867.21    233.52 o
 -10   4   5      232.20      141.87    132.08 o
  -8   4   5      452.98      715.04    177.57 o
  -6   4   5      444.27      598.06    214.98 o
  -4   4   5     1838.83     1877.94    201.59 o
  -2   4   5      221.07      134.70    126.77 o
   0   4   5     1495.24     1520.61    253.43 o
   2   4   5     1121.48     1086.38    163.65 o
   4   4   5       34.70       84.45    132.82 o
   6   4   5     1144.48     1433.97    261.86 o
   8   4   5       59.70      136.32    168.73 o
  10   4   5      327.52      256.18    180.53 o
  12   4   5      173.79      197.66    181.69 o
  14   4   5      213.71      465.95    187.63 o
  16   4   5       60.12      195.95    198.36 o
 -11   5   5      476.55      480.07    272.48 o
  -9   5   5      432.83      350.88    190.30 o
  -7   5   5        5.15       33.01    286.33 o
  -5   5   5      338.23      469.03    182.03 o
  -3   5   5      297.71      414.79    163.58 o
  -1   5   5       56.13      176.56    167.75 o
   1   5   5      114.81      147.01    153.03 o
 -34   0   6      165.45       52.19    170.18 o
 -32   0   6     8135.14     8748.85    483.42 o
 -30   0   6     2584.53     2689.43    207.20 o
 -28   0   6     1825.73     1951.91    159.99 o
 -26   0   6     3383.12     3331.11    229.86 o
 -24   0   6    39693.61    40653.95   2000.26 o
 -22   0   6    12510.63    12952.31    663.84 o
 -20   0   6    26947.09    27832.60   1366.22 o
 -18   0   6    98918.54   101479.26   4845.05 o
 -16   0   6    25844.06    26506.53   1301.50 o
 -14   0   6     2187.55     1978.07    113.99 o
 -12   0   6   141199.06   147374.89   7311.60 o
 -10   0   6   176990.03   193700.92  13685.06 o
  -8   0   6      356.87      226.29     52.88 o
  -6   0   6    93153.75    99026.99   5206.87 o
  -4   0   6   162444.09   183020.70   9588.92 o
  -2   0   6    50846.12    53932.73   4154.12 o
   0   0   6    36645.55    37421.46   2011.21 o
   2   0   6   108436.73   120524.81   9161.47 o
   4   0   6    32064.42    28318.01   2151.65 o
   6   0   6     1784.79     1601.61    242.46 o
   8   0   6    30990.58    26847.79   2406.58 o
  10   0   6    17648.54    16743.50   1403.03 o
  12   0   6     4920.43     5702.17    565.28 o
  14   0   6     8033.76     7933.48    787.41 o
  18   0   6      297.52      212.90    325.59 o
  20   0   6      300.29      315.66    332.28 o
  22   0   6     1264.43     1457.98    371.77 o
  24   0   6      292.24      813.74    332.98 o
  26   0   6      828.46     1366.08    405.48 o
  28   0   6      460.15      448.66    396.94 o
 -39   1   6      305.07      224.30    142.13 o
 -37   1   6     1047.36      940.83    152.89 o
 -35   1   6      237.04      224.24    135.54 o
 -33   1   6     1218.87     1225.00    155.84 o
 -31   1   6     1725.36     1971.47    204.01 o
 -29   1   6     1500.02     1533.63    254.70 o
 -27   1   6      893.11     1002.28    136.94 o
 -25   1   6     4107.37     4096.34    256.54 o
 -23   1   6     4534.94     4541.54    254.95 o
 -21   1   6     2095.99     1841.00    114.82 o
 -19   1   6     1120.29     1114.51     94.32 o
 -17   1   6     6567.25     6306.44    226.84 o
 -15   1   6     1551.80     1575.41     63.30 o
 -13   1   6     1366.77     1384.00     56.20 o
 -11   1   6    13212.46    13642.88    473.25 o
  -9   1   6     3509.77     3607.70    200.99 o
  -7   1   6      268.45      284.16     37.65 o
  -5   1   6    22089.47    23062.09    980.68 o
  -3   1   6    14374.26    13658.32    590.45 o
  -1   1   6     1282.72     1221.69     83.53 o
   1   1   6    14237.41    13694.28    590.85 o
   3   1   6     2692.70     2260.66    118.59 o
   5   1   6     7354.42     7537.93    294.05 o
   7   1   6     9183.08     8964.89    414.14 o
   9   1   6    13360.04    12878.97    578.67 o
  11   1   6     4822.06     4385.32    296.69 o
  13   1   6     2123.93     1998.49    496.58 o
  15   1   6     7916.34     6887.84    527.26 o
  17   1   6     5721.08     5406.78    849.88 o
  19   1   6       26.02     -115.93    220.64 o
  21   1   6     3671.73     3777.17    364.22 o
  23   1   6     2202.07     2487.40    455.59 o
  25   1   6      278.76      248.90    247.33 o
  27   1   6      530.62      559.65    472.68 o
 -36   2   6       67.43      279.72    150.73 o
 -34   2   6      238.12      315.84    224.56 o
 -32   2   6      273.33      417.29    148.49 o
 -30   2   6     1334.85     1444.39    192.70 o
 -28   2   6      137.35      345.43    127.38 o
 -26   2   6     1303.43     1328.79    168.43 o
 -24   2   6      878.35      993.67    143.86 o
 -22   2   6     1987.25     2052.67    451.43 o
 -20   2   6      497.64      364.42    112.79 o
 -18   2   6     2923.25     2898.83    172.19 o
 -16   2   6      944.27      868.90     94.11 o
 -14   2   6     2502.57     2384.74    111.55 o
 -12   2   6      264.65      256.20     49.22 o
 -10   2   6     2045.38     1988.23     94.42 o
  -8   2   6     1890.51     1903.47    104.55 o
  -6   2   6     7003.52     7542.24    410.95 o
  -4   2   6     2097.81     2177.47    147.87 o
  -2   2   6     1268.99     1335.81    100.86 o
   0   2   6     6564.25     6662.81    383.64 o
   2   2   6     7212.77     7497.80    333.65 o
   4   2   6     5028.40     4871.27    252.39 o
   6   2   6     3891.90     4180.35    219.85 o
   8   2   6     7349.93     7334.60    471.28 o
  10   2   6     1514.16     1667.06    132.06 o
  12   2   6      663.67      865.92    116.96 o
  14   2   6     2921.23     2884.46    201.75 o
  16   2   6     3510.91     3867.02    320.48 o
  18   2   6      369.59      232.33    178.03 o
  20   2   6      576.65      406.82    206.93 o
  22   2   6     1066.22     1017.00    360.57 o
  24   2   6      790.17      433.85    827.71 o
  26   2   6        5.29     -399.31    464.02 o
 -33   3   6      727.01      878.59    189.75 o
 -31   3   6     1087.41     1183.06    185.30 o
 -29   3   6      622.74      875.72    174.97 o
 -27   3   6     1255.19     1317.89    183.79 o
 -25   3   6     2582.28     2988.82    245.63 o
 -23   3   6     1083.46     1426.72    181.87 o
 -21   3   6     2161.81     2359.51    212.45 o
 -19   3   6     8023.15     8262.92    391.59 o
 -17   3   6     7858.44     7702.77    368.77 o
 -15   3   6     1204.55     1173.25    133.04 o
 -13   3   6     4503.00     4461.08    245.55 o
 -11   3   6    15207.57    14695.97    661.25 o
  -9   3   6    11883.83    11543.85    816.45 o
  -7   3   6     3669.43     3230.75    230.27 o
  -5   3   6    12360.67    12223.85    638.37 o
  -3   3   6     5849.49     5825.59    409.99 o
  -1   3   6     1705.64     1904.57    247.54 o
   1   3   6     4202.82     3978.00    260.35 o
   3   3   6    16039.55    16092.74    866.37 o
   5   3   6     5322.69     5505.55    283.15 o
   7   3   6      552.09      615.24    146.62 o
   9   3   6     3179.59     3471.40    280.11 o
  11   3   6     3538.93     3657.36    297.02 o
  13   3   6      648.37      926.28    180.00 o
  15   3   6     1656.91     1515.18    204.18 o
  17   3   6      779.74     1149.99    201.69 o
  19   3   6      417.68      601.25    203.29 o
  21   3   6       80.81      458.02    217.73 o
  23   3   6      186.43       66.27    255.39 o
 -26   4   6       36.11      -48.73     75.42 o
 -24   4   6       97.34      -25.22    173.54 o
 -22   4   6      361.50      304.98    146.01 o
 -20   4   6       54.27        4.99    205.37 o
 -18   4   6     1149.88      866.14    152.46 o
 -16   4   6        2.50      -67.66    123.48 o
 -14   4   6       99.14       74.69    140.06 o
 -12   4   6      400.67      442.03    157.24 o
 -10   4   6      359.35      321.42    155.12 o
  -8   4   6      296.31      311.73    141.23 o
  -6   4   6     1677.48     1289.42    248.00 o
  -4   4   6        7.12       63.91    133.22 o
  -2   4   6      186.70       89.86    131.86 o
   0   4   6      636.96      893.27    145.84 o
   2   4   6      404.77      474.76    151.36 o
   4   4   6       44.91      236.92    209.44 o
   6   4   6      498.42      627.67    186.62 o
   8   4   6      404.53      445.47    185.33 o
  10   4   6        7.51       88.07    177.32 o
  12   4   6      290.65      302.51    182.89 o
  14   4   6      391.17      355.53    209.76 o
  16   4   6       18.86       15.90    206.80 o
 -11   5   6       33.51      250.08    263.70 o
  -9   5   6      339.63      491.92    184.83 o
  -7   5   6      702.80      999.09    216.48 o
  -5   5   6       32.07      138.99    166.65 o
  -3   5   6      264.37      373.59    171.08 o
  -1   5   6      374.07      421.18    175.36 o
 -41   1   7      335.67      239.92    218.21 o
 -39   1   7       57.77      100.53    132.86 o
 -37   1   7       45.37       -2.97    133.55 o
 -35   1   7      183.16      219.64    128.08 o
 -33   1   7     1191.14     1222.92    167.19 o
 -31   1   7     1013.24     1152.84    184.15 o
 -29   1   7     3372.51     3081.60    225.86 o
 -27   1   7      340.80      542.16    116.87 o
 -25   1   7     4143.69     4422.36    205.10 o
 -23   1   7     2966.25     2771.49    202.23 o
 -21   1   7     6477.79     6411.08    268.85 o
 -19   1   7     2963.67     2726.80    120.33 o
 -17   1   7    40745.55    40862.16   1345.05 o
 -15   1   7     1077.88     1350.43     84.39 o
 -13   1   7     8716.71     8626.56    264.68 o
 -11   1   7    12762.81    11256.62    781.33 o
  -9   1   7    30226.76    31136.95   1277.94 o
  -7   1   7      990.35     1001.65    178.73 o
  -5   1   7    48370.36    50357.45   1858.82 o
  -3   1   7    27706.17    27309.70   1185.11 o
  -1   1   7     5052.50     5103.24    274.51 o
   1   1   7     6800.67     6018.21    258.20 o
   3   1   7    53367.32    56831.63   2104.90 o
   5   1   7     6871.31     6776.55    326.46 o
   7   1   7     7222.26     7021.29    371.47 o
   9   1   7    12840.27    11824.19    544.08 o
  11   1   7     4647.49     4598.28    386.78 o
  13   1   7     1569.94     1357.83    346.37 o
  15   1   7     2197.71     1616.68    258.39 o
  17   1   7     3334.12     4497.26    577.74 o
  19   1   7      295.57      259.64    323.05 o
  21   1   7     1034.83     1464.50    480.07 o
  23   1   7      394.57      537.55    582.25 o
  25   1   7       12.21      218.21    239.64 o
  27   1   7       94.81      259.12    266.28 o
 -38   2   7      376.69      466.32    161.27 o
 -36   2   7      473.96      526.11    167.85 o
 -34   2   7      417.04      354.41    150.87 o
 -32   2   7     2550.27     2566.45    224.99 o
 -30   2   7     2474.24     2439.48    212.30 o
 -28   2   7     1296.02     1364.26    216.25 o
 -26   2   7     6599.32     6528.63    386.87 o
 -24   2   7     1357.84     1350.57    151.68 o
 -22   2   7      528.76      512.93    140.28 o
 -20   2   7     4738.26     4799.92    237.22 o
 -18   2   7    12411.68    12865.39    559.37 o
 -16   2   7      814.35      821.57    107.24 o
 -14   2   7     6784.98     6890.42    257.29 o
 -12   2   7     2352.27     2329.13    114.96 o
 -10   2   7     2499.82     2474.20    136.32 o
  -8   2   7     5126.05     5424.27    367.13 o
  -6   2   7    10964.45    12930.20    914.88 o
  -4   2   7     7334.78     8019.83    743.42 o
  -2   2   7     4769.77     5149.10    286.13 o
   0   2   7     2618.93     2691.62    130.82 o
   2   2   7      911.17     1005.13    127.42 o
   4   2   7     3280.33     3207.94    189.65 o
   6   2   7     7324.16     7776.66    498.26 o
   8   2   7     1023.03     1088.32    169.03 o
  10   2   7     3860.59     3866.77    293.16 o
  12   2   7     1769.98     1820.13    195.40 o
  14   2   7     1012.10     1328.16    197.02 o
  16   2   7     1490.29     1682.42    233.43 o
  18   2   7     2897.25     2430.92    302.28 o
  20   2   7      219.21      279.55    188.30 o
  22   2   7      395.77       62.89    226.17 o
  24   2   7      535.74      227.04    468.64 o
 -33   3   7      131.93      290.10    163.77 o
 -31   3   7      715.84      850.89    194.08 o
 -29   3   7      561.49      644.14    166.91 o
 -27   3   7      864.33      836.49    326.86 o
 -25   3   7      931.19     1090.65    175.00 o
 -23   3   7     3431.28     3490.89    264.09 o
 -21   3   7      819.48      941.58    151.08 o
 -19   3   7      631.00      484.46    113.79 o
 -17   3   7     1986.55     2043.50    153.18 o
 -15   3   7     3350.28     3144.35    198.29 o
 -13   3   7      510.62      462.51    104.39 o
 -11   3   7     2157.39     2094.08    151.07 o
  -9   3   7      557.46      578.14     94.39 o
  -7   3   7       60.74       77.26     63.49 o
  -5   3   7      298.96      333.11    105.69 o
  -3   3   7     6255.91     6164.45    510.55 o
  -1   3   7     1122.05     1442.28    213.83 o
   1   3   7     2271.03     2466.18    192.90 o
   3   3   7     1894.99     1946.32    145.09 o
   5   3   7       36.59      165.67    122.92 o
   7   3   7     1014.18     1074.96    162.84 o
   9   3   7      992.62     1080.99    171.62 o
  11   3   7       63.21      375.66    158.63 o
  13   3   7      188.69      221.22    160.21 o
  15   3   7      488.38      692.87    185.66 o
  17   3   7      350.72      600.08    200.73 o
  19   3   7      338.76      877.34    331.94 o
  21   3   7      588.35      689.85    394.86 o
 -28   4   7      139.10      -94.44    208.75 o
 -26   4   7       10.51       71.02    178.08 o
 -24   4   7      380.26      222.41    428.92 o
 -22   4   7      955.65      845.57    157.20 o
 -20   4   7       12.07       94.10    128.51 o
 -18   4   7      803.96      863.84    219.01 o
 -16   4   7     2092.87     2396.29    226.85 o
 -14   4   7      505.42      710.04    167.03 o
 -12   4   7     1381.26     1614.40    175.33 o
 -10   4   7     2894.87     3160.14    256.73 o
  -8   4   7     1299.99     1686.51    235.30 o
  -6   4   7      310.70      307.58    218.67 o
  -4   4   7     2870.46     3096.94    243.41 o
  -2   4   7     1061.92     1245.58    177.78 o
   0   4   7      687.61      705.53    146.47 o
   2   4   7      622.14      940.74    238.07 o
   4   4   7     1388.28     1424.66    221.45 o
   6   4   7      344.03      328.22    182.73 o
   8   4   7     1474.08     1761.47    239.59 o
  10   4   7      722.29      911.19    199.80 o
  12   4   7      205.65      357.64    192.66 o
  14   4   7      128.30      117.54    193.59 o
 -11   5   7       45.86      -10.85    270.86 o
  -9   5   7       23.42     -220.75    256.78 o
  -7   5   7      171.15      135.08    284.02 o
  -5   5   7       80.64      189.58    251.00 o
  -3   5   7      118.40       12.70    193.51 o
 -34   0   8      975.74     1254.32    236.69 o
 -32   0   8      249.90      296.31    146.75 o
 -30   0   8      121.47      184.27    165.10 o
 -28   0   8     2545.67     2636.07    188.89 o
 -26   0   8     3623.07     3344.05    220.47 o
 -24   0   8    11497.22    13179.31    670.40 o
 -22   0   8     5604.82     6034.52    316.78 o
 -20   0   8     6391.76     7523.46    385.39 o
 -18   0   8     4673.39     5305.55    273.21 o
 -16   0   8    18314.77    19833.79    933.58 o
 -14   0   8    16077.86    16643.75   1205.37 o
 -12   0   8    56137.23    61228.43   4137.96 o
 -10   0   8    60496.05    62430.33   4172.83 o
  -8   0   8     5105.83     5046.99    275.11 o
  -6   0   8     5040.88     5562.46    298.85 o
  -4   0   8   108522.16   119585.71   5966.33 o
  -2   0   8    85694.50    92014.45   7045.62 o
   0   0   8    11063.07    11450.99    602.28 o
   2   0   8    68257.38    63766.16   4888.66 o
   4   0   8    32598.25    29755.45   2319.75 o
   6   0   8    21307.59    20677.34   1691.90 o
   8   0   8    31681.03    31702.74   2515.10 o
  10   0   8    60631.59    59777.83   4653.82 o
  12   0   8     4209.00     4438.61    452.36 o
  14   0   8     3589.71     3990.64    454.21 o
  16   0   8    12997.42    12718.46   1063.12 o
  18   0   8    10579.76    12434.20   1090.83 o
  20   0   8      168.09      -15.93    341.98 o
  22   0   8     4853.40     6381.05    689.28 o
  24   0   8     2300.93     3326.30    519.09 o
  26   0   8      157.88      101.83    400.40 o
 -41   1   8      290.20      -12.93    204.13 o
 -39   1   8      742.39      849.90    212.79 o
 -37   1   8     2411.48     2471.10    211.78 o
 -35   1   8      502.91      556.38    146.50 o
 -33   1   8      514.66      553.40    135.22 o
 -31   1   8     4605.66     4275.68    293.79 o
 -29   1   8     4240.09     4070.69    267.37 o
 -27   1   8       34.80       66.41     80.46 o
 -25   1   8     8735.19     8395.66    352.21 o
 -23   1   8    17401.96    15952.59    829.25 o
 -21   1   8      880.10      901.91    117.65 o
 -19   1   8     7368.10     7254.49    314.17 o
 -17   1   8    24725.64    25942.47    798.12 o
 -15   1   8     6408.62     6004.73    194.12 o
 -13   1   8     4783.60     4601.76    193.56 o
 -11   1   8    22343.90    25447.18   1266.97 o
  -9   1   8    12881.44    14109.25    613.24 o
  -7   1   8      897.18      903.80     56.73 o
  -5   1   8    13883.98    15433.16    602.46 o
  -3   1   8     9211.11     9285.27    411.83 o
  -1   1   8       24.50      197.38     67.04 o
   1   1   8     1663.56     1737.98    112.49 o
   3   1   8     6148.72     7032.61    292.54 o
   5   1   8      805.50      877.48     94.46 o
   7   1   8      932.70      859.94    153.26 o
   9   1   8     5047.87     5644.47    294.87 o
  11   1   8      283.65      729.55    222.72 o
  13   1   8      284.57      278.30    155.97 o
  15   1   8     1177.81     1354.51    500.39 o
  17   1   8      599.80      440.26    766.63 o
  19   1   8       60.56       31.62    446.82 o
  21   1   8      219.43      125.26    236.17 o
  23   1   8      581.45      641.54    246.88 o
  25   1   8      325.75      480.41    365.54 o
 -38   2   8      906.80      956.14    187.51 o
 -36   2   8      525.39      510.11    177.18 o
 -34   2   8       51.38      159.45    136.76 o
 -32   2   8      437.51      494.46    154.13 o
 -30   2   8     5945.85     6512.89    376.08 o
 -28   2   8      789.36      876.50    159.22 o
 -26   2   8     3699.90     3525.02    248.39 o
 -24   2   8     4027.54     3873.33    250.15 o
 -22   2   8     5283.40     5262.47    297.22 o
 -20   2   8      272.83      379.84     87.93 o
 -18   2   8    12041.63    11706.47    520.81 o
 -16   2   8    12656.40    12647.20    550.46 o
 -14   2   8     3209.84     3336.06    137.04 o
 -12   2   8     3613.12     4025.73    154.26 o
 -10   2   8    17980.83    19626.16    819.15 o
  -8   2   8     7585.42     7777.88    364.05 o
  -6   2   8     5287.14     5883.52    261.08 o
  -4   2   8     9115.12     9795.28    524.51 o
  -2   2   8    10604.02    10758.18    465.52 o
   0   2   8     1262.63     1210.29    100.18 o
   2   2   8     3745.74     4113.44    269.18 o
   4   2   8     4390.40     4895.88    320.68 o
   6   2   8     3965.45     3962.82    375.58 o
   8   2   8      883.79     1021.44    160.17 o
  10   2   8     1017.59     1074.52    171.71 o
  12   2   8      594.48      814.46    171.16 o
  14   2   8     1151.23     1188.85    203.09 o
  16   2   8     1039.45     1345.38    238.00 o
  18   2   8       98.14      137.30    203.27 o
  20   2   8      251.62      -19.20    323.51 o
  22   2   8      400.65     -209.53    209.53 o
  24   2   8      221.39      -84.89    385.51 o
 -33   3   8      323.91      453.91    176.74 o
 -31   3   8      198.93      260.31    159.33 o
 -29   3   8      125.93      254.78    153.35 o
 -27   3   8       33.13       69.79    155.87 o
 -25   3   8     2003.32     2373.91    216.18 o
 -23   3   8      778.79      932.90    154.84 o
 -21   3   8      586.48      828.77    125.13 o
 -19   3   8      386.80      512.26    111.83 o
 -17   3   8     3078.15     3211.65    198.04 o
 -15   3   8      723.34      599.26    110.11 o
 -13   3   8     6425.61     6471.24    315.94 o
 -11   3   8     6081.69     6175.32    288.22 o
  -9   3   8      624.47      890.38     97.72 o
  -7   3   8      160.01      158.66     84.02 o
  -5   3   8     8194.73     8603.36    711.90 o
  -3   3   8     7065.67     7541.62    646.09 o
  -1   3   8     2390.07     2335.69    268.32 o
   1   3   8     3596.85     3889.05    217.55 o
   3   3   8     5836.81     6038.22    374.47 o
   5   3   8     1490.98     1497.34    184.31 o
   7   3   8      372.42      626.70    157.24 o
   9   3   8     3084.07     3162.32    285.64 o
  11   3   8     3700.34     3912.66    322.01 o
  13   3   8      269.34      403.40    181.11 o
  15   3   8     1038.08     1170.57    219.02 o
  17   3   8     1052.54     1318.41    243.07 o
  19   3   8      997.94     1379.49    249.80 o
 -26   4   8      353.67      373.79    258.74 o
 -24   4   8      261.54      465.91    149.88 o
 -22   4   8      352.37      306.27    145.92 o
 -20   4   8     1318.76     1540.58    175.84 o
 -18   4   8      280.49      169.94    213.46 o
 -16   4   8     1268.12     1427.72    195.16 o
 -14   4   8      847.56      971.27    161.45 o
 -12   4   8      214.29      336.89    152.46 o
 -10   4   8      533.61      504.26    145.84 o
  -8   4   8     1893.45     2119.36    206.44 o
  -6   4   8      100.17       93.52    189.35 o
  -4   4   8      495.98      633.16    205.97 o
  -2   4   8      577.71      680.21    152.41 o
   0   4   8      509.81      595.76    214.75 o
   2   4   8       46.89      399.25    219.60 o
   4   4   8      550.75      724.09    186.58 o
   6   4   8      655.51      563.48    200.17 o
   8   4   8        4.99      -10.71    174.58 o
  10   4   8      121.48      240.08    186.68 o
  12   4   8       55.45       50.72    199.74 o
  14   4   8       53.79        4.85    296.03 o
  -9   5   8      132.24      -68.81    290.26 o
  -7   5   8      647.54      814.43    319.81 o
  -5   5   8       76.43      252.39    229.30 o
 -41   1   9      206.35      375.93    236.22 o
 -39   1   9      883.06     1292.54    178.19 o
 -37   1   9      393.88      403.13    221.56 o
 -35   1   9       57.73       79.84    132.65 o
 -33   1   9     2990.71     2926.16    223.17 o
 -31   1   9     2125.38     2117.72    198.81 o
 -29   1   9        3.10     -114.99    114.99 o
 -27   1   9     1398.34     1333.49    115.76 o
 -25   1   9     4233.69     4065.32    193.22 o
 -23   1   9     8941.71     8131.92    430.54 o
 -21   1   9     2115.36     2186.78    141.27 o
 -19   1   9     4138.67     4181.39    191.15 o
 -17   1   9      686.30      642.49     41.55 o
 -15   1   9    19515.76    20554.96    869.46 o
 -13   1   9     1947.16     2195.86    101.63 o
 -11   1   9    14619.07    15169.09    807.07 o
  -9   1   9    12343.69    12760.33    491.14 o
  -7   1   9    10104.51    11264.98    440.87 o
  -5   1   9     4097.92     4344.73    180.23 o
  -3   1   9    28246.78    28772.13   1313.15 o
  -1   1   9     6715.77     6527.57    335.35 o
   1   1   9      467.50      602.77     76.40 o
   3   1   9    16829.79    15101.28    670.79 o
   5   1   9     8286.95     7879.90    406.77 o
   7   1   9     3077.39     3305.35    204.88 o
   9   1   9      891.72      952.13    114.95 o
  11   1   9     7830.81     7484.10    495.73 o
  13   1   9     3553.23     3432.57    822.74 o
  15   1   9     3906.30     3255.73    901.14 o
  17   1   9     1422.81     1745.88    856.23 o
  19   1   9      585.14      466.74    439.77 o
  21   1   9      309.63      259.20    432.50 o
  23   1   9      901.50      969.32    451.32 o
  25   1   9      443.06      583.57    303.40 o
 -38   2   9      107.44      450.96    236.80 o
 -36   2   9     1456.42     1766.63    198.15 o
 -34   2   9      434.05      641.00    153.81 o
 -32   2   9      422.18      475.26    163.83 o
 -30   2   9     3003.91     3204.96    248.78 o
 -28   2   9     4177.67     3710.60    260.68 o
 -26   2   9      334.58      332.44    122.54 o
 -24   2   9     7791.15     7500.30    422.85 o
 -22   2   9     8624.43     8715.95    379.71 o
 -20   2   9     1958.07     1824.70    129.35 o
 -18   2   9    11762.81    12202.54    495.73 o
 -16   2   9    16237.48    16389.52    600.46 o
 -14   2   9     1417.61     1674.46    138.88 o
 -12   2   9     7845.98     8064.66    356.10 o
 -10   2   9    22296.09    24748.42   1005.95 o
  -8   2   9     3418.98     3596.42    183.45 o
  -6   2   9     5180.95     6003.48    361.77 o
  -4   2   9    11439.08    12015.84    552.40 o
  -2   2   9    14323.11    15068.88    669.57 o
   0   2   9     1487.09     1877.38    161.39 o
   2   2   9     8746.14     9093.95    557.62 o
   4   2   9     1963.66     1917.61    191.61 o
   6   2   9       62.60      375.65    129.16 o
   8   2   9      729.97      951.93    179.30 o
  10   2   9     2780.33     3225.95    267.97 o
  12   2   9       17.83      354.65    163.78 o
  14   2   9     1085.83     1140.17    217.54 o
  16   2   9       23.44       -2.32    187.88 o
  18   2   9       52.65       23.71    198.09 o
  20   2   9      233.02       49.57    265.43 o
  22   2   9      288.91     -153.09    775.06 o
 -33   3   9      444.85      754.64    183.84 o
 -31   3   9      168.26      301.51    161.96 o
 -29   3   9      341.58      480.23    168.28 o
 -27   3   9      830.03      869.37    172.60 o
 -25   3   9      631.70      633.98    166.66 o
 -23   3   9      653.06      742.28    213.59 o
 -21   3   9     2285.94     2530.55    179.51 o
 -19   3   9      794.44      896.36    123.10 o
 -17   3   9      987.81     1142.02    127.36 o
 -15   3   9     6075.62     6350.70    308.43 o
 -13   3   9     4602.92     4514.63    242.98 o
 -11   3   9     2381.77     2355.41    156.21 o
  -9   3   9     1957.30     1939.24    121.38 o
  -7   3   9     2543.80     2315.04    179.49 o
  -5   3   9     1585.26     1906.88    244.31 o
  -3   3   9     2241.84     2538.66    276.17 o
  -1   3   9     2241.30     2567.70    224.04 o
   1   3   9      468.00      704.62    148.14 o
   3   3   9      334.20      367.70    140.86 o
   5   3   9     1512.91     1693.30    192.52 o
   7   3   9      429.43      567.46    164.91 o
   9   3   9     1011.44     1229.16    187.40 o
  11   3   9      760.67      934.88    189.41 o
  13   3   9      108.89      355.75    186.30 o
  15   3   9       98.09      254.86    288.53 o
  17   3   9      474.46      579.79    223.54 o
  19   3   9      167.46       24.71    437.81 o
 -28   4   9        3.27       49.18    222.37 o
 -26   4   9      429.35      539.46    193.25 o
 -24   4   9      184.70        0.50    144.18 o
 -22   4   9       81.71      185.81    137.35 o
 -20   4   9       83.45       15.07    134.49 o
 -18   4   9       60.33      206.97    158.56 o
 -16   4   9       95.95      334.56    150.71 o
 -14   4   9      570.02      737.37    222.48 o
 -12   4   9      157.85      168.36    147.40 o
 -10   4   9     1206.91      986.31    166.44 o
  -8   4   9       41.84      130.41    134.95 o
  -6   4   9      289.80      559.27    220.52 o
  -4   4   9       49.83      454.44    226.76 o
  -2   4   9     1343.07     1453.14    268.32 o
   0   4   9      769.66      865.69    248.69 o
   2   4   9      135.83      393.44    190.62 o
   4   4   9      707.18      905.33    193.72 o
   6   4   9      206.20      174.18    182.26 o
   8   4   9      169.84      339.67    187.66 o
  10   4   9      316.57      316.36    186.63 o
  12   4   9      238.21      462.98    324.66 o
  -9   5   9      116.38      -54.26    276.86 o
  -7   5   9        6.05      173.88    284.72 o
 -36   0  10     8211.10     8910.47    735.23 o
 -34   0  10      264.31      122.38    182.42 o
 -32   0  10     3670.97     3820.09    251.37 o
 -30   0  10     4405.42     4158.82    251.71 o
 -28   0  10     7172.60     7003.26    509.97 o
 -26   0  10     2530.57     2531.87    216.02 o
 -24   0  10    19313.71    18720.15    931.26 o
 -22   0  10     2401.38     2038.90    136.64 o
 -20   0  10     2494.48     2528.91    157.31 o
 -18   0  10     4882.34     5213.50    261.07 o
 -16   0  10    10096.13     9500.92    696.43 o
 -14   0  10     3025.15     3094.00    261.16 o
 -12   0  10     9845.20     9123.83    664.80 o
 -10   0  10     9413.17     9504.97    497.03 o
  -8   0  10     8026.71     8370.13    442.45 o
  -6   0  10     6073.70     5496.52    307.93 o
  -4   0  10     7613.36     5404.98    483.76 o
  -2   0  10     2793.75     3430.91    320.74 o
   0   0  10     8859.17     8798.82    497.73 o
   2   0  10     3212.15     2879.47    233.12 o
   4   0  10     7818.18     6757.90    615.38 o
   6   0  10     5037.58     4287.82    442.20 o
   8   0  10     7071.49     5944.16    615.15 o
  10   0  10     8074.89     7563.55    726.22 o
  12   0  10     4545.06     4681.99    552.81 o
  14   0  10      214.63      -10.39    281.94 o
  16   0  10     1939.36     2238.24    442.20 o
  20   0  10      727.90      980.46    400.40 o
  22   0  10      998.89     2001.55    451.67 o
  24   0  10     1029.53     1235.38    473.60 o
 -41   1  10      552.02      816.74    252.85 o
 -39   1  10       12.25      111.08    151.83 o
 -37   1  10      823.78      923.18    162.78 o
 -35   1  10     2256.86     2515.65    210.53 o
 -33   1  10      412.78      520.91    138.20 o
 -31   1  10     2478.16     2466.95    230.91 o
 -29   1  10     7435.08     7353.58    321.23 o
 -27   1  10     2821.98     2579.60    169.28 o
 -25   1  10     2764.27     2508.17    136.64 o
 -23   1  10    19810.23    19426.88    769.25 o
 -21   1  10    11160.73    10291.99    508.87 o
 -19   1  10     2598.40     2448.95    129.92 o
 -17   1  10    23864.33    24505.14    836.59 o
 -15   1  10    27775.20    26628.91   1193.63 o
 -13   1  10     1695.63     1729.85     94.73 o
 -11   1  10    39751.97    41596.23   2129.75 o
  -9   1  10    55432.91    57294.52   2052.04 o
  -7   1  10    13103.64    13223.43    491.05 o
  -5   1  10    21836.66    22254.30    832.30 o
  -3   1  10    45998.46    43496.59   1642.35 o
  -1   1  10    14655.58    14038.63    644.02 o
   1   1  10     2423.79     2382.40    240.33 o
   3   1  10    20160.16    18074.77    810.57 o
   5   1  10    14982.44    14300.28    643.69 o
   7   1  10      139.97      125.83     90.14 o
   9   1  10     6823.14     6360.17    481.10 o
  11   1  10     6527.37     6731.17    989.23 o
  13   1  10     1693.11     1603.54    378.35 o
  15   1  10     2036.47     1679.32    916.26 o
  17   1  10     3087.60     3273.59   1274.99 o
  19   1  10      464.79      359.83    652.44 o
  21   1  10      348.58      332.42    587.90 o
  23   1  10      635.56      758.67    320.51 o
 -40   2  10       43.61      279.64     83.59 o
 -38   2  10      232.12      179.89    142.09 o
 -36   2  10      274.86      284.75    156.56 o
 -34   2  10      356.85      555.70    151.58 o
 -32   2  10      214.12      390.96    159.33 o
 -30   2  10     1737.67     1801.97    184.89 o
 -28   2  10      478.98      499.86    134.43 o
 -26   2  10       53.12       23.96    114.51 o
 -24   2  10     2916.38     2947.53    220.73 o
 -22   2  10     5486.73     5489.14    266.50 o
 -20   2  10      265.97      140.94    104.79 o
 -18   2  10     9000.22     8864.54    372.43 o
 -16   2  10     9341.09     9845.28    373.84 o
 -14   2  10     1247.58     1235.80     96.60 o
 -12   2  10     1666.72     1664.75    154.87 o
 -10   2  10    22990.70    23977.41    980.00 o
  -8   2  10     8975.71     8941.00    413.69 o
  -6   2  10     1765.07     1810.63    102.08 o
  -4   2  10     3019.70     2814.92    178.69 o
  -2   2  10    10035.58     9542.52    444.91 o
   0   2  10     3903.34     4085.95    287.35 o
   2   2  10     6748.00     6742.56    444.35 o
   4   2  10     9653.27     9576.67    612.09 o
   6   2  10      814.14      898.79    210.48 o
   8   2  10       43.94      171.72    155.86 o
  10   2  10     2350.87     2631.96    280.41 o
  12   2  10     4197.07     4392.86    647.02 o
  14   2  10      286.69      552.95    210.24 o
  16   2  10      574.90      416.38    204.67 o
  18   2  10      349.87      -23.68    223.07 o
  20   2  10      390.65      227.81    515.17 o
 -35   3  10      450.37      606.96    260.93 o
 -33   3  10      128.83      365.64    172.14 o
 -31   3  10      824.28      799.33    179.30 o
 -29   3  10      552.06      522.91    158.77 o
 -27   3  10      760.39      646.78    166.42 o
 -25   3  10      212.82      346.98    130.05 o
 -23   3  10     2633.58     2554.08    279.44 o
 -21   3  10      495.97      420.10    119.46 o
 -19   3  10       20.38       -3.99     97.55 o
 -17   3  10      233.81      160.01     99.20 o
 -15   3  10     2141.48     2274.70    166.91 o
 -13   3  10     2043.34     2132.67    148.56 o
 -11   3  10     1874.40     2022.57    146.24 o
  -9   3  10      985.23     1146.35    135.32 o
  -7   3  10      571.54      572.67    113.59 o
  -5   3  10     2057.87     2125.78    260.47 o
  -3   3  10      484.94      517.89    137.61 o
  -1   3  10      743.31      940.88    160.14 o
   1   3  10      250.62      352.44    134.96 o
   3   3  10     1039.15     1135.86    165.12 o
   5   3  10      284.76      325.21    218.67 o
   7   3  10      736.81      845.43    178.82 o
   9   3  10       71.78      161.43    170.46 o
  11   3  10       53.14      248.79    180.53 o
  13   3  10      383.78      775.02    213.84 o
  15   3  10      324.58      563.53    208.81 o
  17   3  10      236.99      552.66    236.07 o
 -28   4  10      136.12      255.74    185.47 o
 -26   4  10      313.93      405.43    151.30 o
 -24   4  10      440.01      683.10    153.36 o
 -22   4  10       63.80       42.92    161.76 o
 -20   4  10      753.79      644.83    178.40 o
 -18   4  10     1110.65     1071.30    174.43 o
 -16   4  10      650.33      969.36    176.79 o
 -14   4  10      790.73     1073.24    172.53 o
 -12   4  10     1646.97     1856.88    190.39 o
 -10   4  10     1322.54     1196.81    179.22 o
  -8   4  10     2083.30     2143.95    199.21 o
  -6   4  10     1212.47     1299.12    251.23 o
  -4   4  10      732.95      655.56    225.83 o
  -2   4  10      771.04      855.53    235.07 o
   0   4  10     1159.63     1409.65    207.61 o
   2   4  10      397.17      579.76    192.98 o
   4   4  10      319.14      406.86    181.32 o
   6   4  10      820.40     1124.79    209.16 o
   8   4  10      268.01      536.31    201.40 o
  10   4  10      104.62      -11.29    206.64 o
  -9   5  10       54.27      541.49    303.42 o
 -43   1  11      475.96      692.28    249.62 o
 -41   1  11      388.17      819.51    257.47 o
 -39   1  11      530.31      714.18    167.14 o
 -37   1  11      415.65      475.70    145.31 o
 -35   1  11     1382.46     1464.87    337.71 o
 -33   1  11     1057.07      884.21    147.01 o
 -31   1  11     6856.64     6534.93    371.35 o
 -29   1  11     4486.71     4190.72    203.83 o
 -27   1  11      420.72      273.97     80.25 o
 -25   1  11     2450.36     2582.70    145.30 o
 -23   1  11     7747.29     8194.64    383.76 o
 -21   1  11     7920.46     7814.17    408.99 o
 -19   1  11     7396.84     6959.13    258.56 o
 -17   1  11    11071.41    10788.31    458.93 o
 -15   1  11     4840.64     4993.01    199.25 o
 -13   1  11     2170.47     2124.64    138.45 o
 -11   1  11     6699.75     6634.55    292.35 o
  -9   1  11    15610.45    16802.45    749.72 o
  -7   1  11     4497.87     4126.30    194.78 o
  -5   1  11     3463.27     3365.50    155.19 o
  -3   1  11     8664.02     7841.26    304.03 o
  -1   1  11     1456.63     1231.89    119.67 o
   1   1  11      951.09     1012.32    103.88 o
   3   1  11      629.14      597.22     91.47 o
   5   1  11    13039.66    12856.35    583.64 o
   7   1  11      719.68      711.83    121.99 o
   9   1  11     2056.28     1979.76    227.33 o
  11   1  11      898.41      953.72    205.28 o
  13   1  11     1324.29     1165.46    393.82 o
  15   1  11      880.19      448.03    501.77 o
  17   1  11      724.50      690.75    604.65 o
  19   1  11      571.73      715.50    570.93 o
  21   1  11      109.92      128.12    634.09 o
 -40   2  11      708.05      973.53    284.25 o
 -38   2  11      297.95      356.83    322.12 o
 -36   2  11       21.77       50.67    144.24 o
 -34   2  11     1055.81     1108.71    179.09 o
 -32   2  11     1611.80     1557.86    186.16 o
 -30   2  11      447.28      498.29    134.53 o
 -28   2  11     2647.71     2485.59    215.72 o
 -26   2  11      460.12      511.56    126.90 o
 -24   2  11      601.06      360.75    110.92 o
 -22   2  11     4352.66     4299.14    218.49 o
 -20   2  11    10034.13     9655.05    360.02 o
 -18   2  11     1126.48     1032.91     86.65 o
 -16   2  11    15030.37    15041.41    532.19 o
 -14   2  11     5704.30     5808.41    266.84 o
 -12   2  11      763.85      686.07     80.06 o
 -10   2  11     4764.74     4433.65    226.21 o
  -8   2  11    23981.33    24574.86    909.13 o
  -6   2  11      910.65      921.06     77.48 o
  -4   2  11     3755.91     3951.17    203.93 o
  -2   2  11    10054.08     9743.13    435.74 o
   0   2  11     7957.20     8265.04    928.39 o
   2   2  11     2598.57     2589.38    227.30 o
   4   2  11    11228.29    11615.59    711.48 o
   6   2  11     3052.39     3257.07    281.11 o
   8   2  11      186.11      163.58    169.72 o
  10   2  11     4837.27     5023.37    392.74 o
  12   2  11     2999.29     3181.62    842.83 o
  14   2  11      197.61      564.11    270.28 o
  16   2  11      930.45      659.53    269.48 o
  18   2  11      843.52      627.56    333.90 o
  20   2  11       14.58     -206.06    519.90 o
 -35   3  11      203.99       38.74    152.74 o
 -33   3  11      318.42      321.25    171.29 o
 -31   3  11       58.96     -156.77    203.20 o
 -29   3  11      367.84      184.07    154.47 o
 -27   3  11      692.66      769.94    173.75 o
 -25   3  11      861.90      828.09    155.65 o
 -23   3  11      671.65      694.90    128.00 o
 -21   3  11      154.04       35.20    108.13 o
 -19   3  11      822.89      887.58    120.90 o
 -17   3  11      311.22      232.29    107.09 o
 -15   3  11      270.17      228.92    102.41 o
 -13   3  11     1697.98     1883.94    144.39 o
 -11   3  11     1076.02     1072.63    114.38 o
  -9   3  11      274.02      289.09    112.80 o
  -7   3  11     1205.75     1263.60    141.37 o
  -5   3  11     3418.29     3711.68    262.87 o
  -3   3  11     1870.26     1995.75    204.89 o
  -1   3  11     1641.77     1506.17    188.41 o
   1   3  11     1469.38     1577.50    196.57 o
   3   3  11      174.64      311.59    145.88 o
   5   3  11      577.81      555.29    239.34 o
   7   3  11     1116.70     1288.96    208.27 o
   9   3  11      661.91      780.70    199.49 o
  11   3  11       10.19      161.00    187.05 o
  13   3  11      480.42      557.14    219.79 o
  15   3  11      259.22      538.42    220.02 o
  17   3  11      130.80      784.87    489.77 o
 -28   4  11      190.12      310.81    182.87 o
 -26   4  11      363.69      446.83    154.22 o
 -24   4  11      496.15      387.16    145.45 o
 -22   4  11      507.90      588.76    144.13 o
 -20   4  11       91.62      223.13    160.36 o
 -18   4  11     1060.31     1052.74    178.56 o
 -16   4  11      796.24      749.85    166.69 o
 -14   4  11      650.05      596.83    155.64 o
 -12   4  11       60.68      -34.23    143.94 o
 -10   4  11      614.27      661.27    158.66 o
  -8   4  11      652.86      585.86    146.20 o
  -6   4  11      319.82      535.26    254.47 o
  -4   4  11      345.36      483.07    239.46 o
  -2   4  11       22.83       35.56    238.76 o
   0   4  11       54.48     -189.12    240.15 o
   2   4  11       14.39       55.65    211.98 o
   4   4  11      192.38      415.51    176.05 o
   6   4  11      161.45      299.04    192.30 o
   8   4  11      105.34      274.66    201.44 o
  10   4  11       88.29      341.52    315.66 o
 -38   0  12      685.61      947.90    231.14 o
 -36   0  12     7660.14     7852.20    631.09 o
 -34   0  12     3757.48     3863.41    365.77 o
 -32   0  12       44.58      104.89     96.41 o
 -30   0  12    11705.71    11707.65    588.94 o
 -28   0  12    30923.81    31112.28   1460.97 o
 -26   0  12     1098.56     1020.93    109.22 o
 -24   0  12    29842.37    28852.34   1381.58 o
 -22   0  12    27145.67    27746.91   1291.80 o
 -20   0  12    14648.52    14456.77    997.31 o
 -18   0  12     3323.92     3012.03    267.86 o
 -16   0  12   107944.47   123309.15   8417.01 o
 -14   0  12    35891.39    36595.55   2655.50 o
 -12   0  12     1338.60     1414.38    106.00 o
 -10   0  12    54039.91    58917.68   3055.40 o
  -8   0  12    71510.90    69633.62   3626.53 o
  -6   0  12    12352.33    11123.16    595.84 o
  -4   0  12    32620.63    36346.63   2658.50 o
  -2   0  12    15132.59    14516.30    764.23 o
   0   0  12     5324.29     5320.39    595.99 o
   2   0  12      681.91      648.96    151.59 o
   4   0  12     8997.22     7539.05    443.04 o
   6   0  12     5109.20     5039.85    347.89 o
   8   0  12     3758.23     3100.93    423.26 o
  10   0  12      515.69      294.18    312.19 o
  12   0  12     1032.85     1056.43    354.45 o
  14   0  12      382.00      930.35    347.52 o
  16   0  12     1691.70     1884.71    439.43 o
  18   0  12      367.39      750.70    429.50 o
  20   0  12      305.67      238.30    405.71 o
  22   0  12      152.02      111.99    392.78 o
 -43   1  12      439.76      930.35    266.94 o
 -41   1  12       66.95      118.92    234.61 o
 -39   1  12      423.76      311.25    144.16 o
 -37   1  12      169.66      185.29    134.48 o
 -35   1  12      496.07      383.01    211.86 o
 -33   1  12      443.39      512.20    138.43 o
 -31   1  12      431.73      451.68     98.47 o
 -29   1  12       94.46       61.79     82.39 o
 -27   1  12     2723.70     2856.80    158.78 o
 -25   1  12       34.95       37.13     72.52 o
 -23   1  12     2574.84     2447.47    135.60 o
 -21   1  12     1877.63     1706.10    107.18 o
 -19   1  12      930.33      914.63     77.85 o
 -17   1  12      972.19      941.48     76.39 o
 -15   1  12     8366.74     8198.14    355.10 o
 -13   1  12     5436.56     5332.43    312.17 o
 -11   1  12     4779.65     5036.95    225.13 o
  -9   1  12     7453.23     6988.17    326.03 o
  -7   1  12     4344.13     3840.37    203.27 o
  -5   1  12      144.16      156.02     56.36 o
  -3   1  12    14644.07    13520.38    582.41 o
  -1   1  12    12978.07    11216.87    452.80 o
   1   1  12       60.76      269.15     80.92 o
   3   1  12     6770.45     6231.39    321.97 o
   5   1  12    16568.96    16097.64    766.93 o
   7   1  12     1365.37     1365.40    245.19 o
   9   1  12     2320.88     2514.38    267.09 o
  11   1  12     4668.95     4930.32   1723.19 o
  13   1  12     1456.89     1609.77    608.80 o
  15   1  12       83.60     -183.93    350.99 o
  17   1  12     1170.05     1051.67    496.35 o
  19   1  12     1445.91     1777.57    852.99 o
  21   1  12        7.25      -62.33    249.56 o
 -40   2  12        7.63      453.05    258.85 o
 -38   2  12       61.54      258.46    229.64 o
 -36   2  12      193.03      366.36    161.99 o
 -34   2  12     1090.71     1235.05    203.90 o
 -32   2  12       58.62      -91.51    127.35 o
 -30   2  12     1446.62     1323.34    167.04 o
 -28   2  12      196.64      247.89    125.38 o
 -26   2  12      679.90      640.51    130.92 o
 -24   2  12      232.87      157.98     93.24 o
 -22   2  12      945.91      935.27    134.78 o
 -20   2  12      550.65      545.97     96.76 o
 -18   2  12     2839.19     2947.99    137.24 o
 -16   2  12      379.57      392.82     78.58 o
 -14   2  12      733.54      673.00     80.70 o
 -12   2  12     1004.34      930.67     90.98 o
 -10   2  12     5595.54     5946.61    261.62 o
  -8   2  12     2643.10     2603.74    130.72 o
  -6   2  12      222.66      212.33     65.16 o
  -4   2  12     4106.07     3859.53    181.96 o
  -2   2  12     4462.10     4293.88    304.63 o
   0   2  12     1908.52     2264.70    206.89 o
   2   2  12     1975.22     2193.70    215.95 o
   4   2  12     3471.88     3579.45    358.84 o
   6   2  12      423.77      579.27    190.47 o
   8   2  12      259.97      328.81    240.61 o
  10   2  12     2279.49     2572.98    282.63 o
  12   2  12     2482.74     2631.17    399.48 o
  14   2  12        6.08      179.11    208.15 o
  16   2  12      331.88       67.44    262.32 o
  18   2  12      600.59      340.54    240.18 o
 -35   3  12      192.25      249.00    176.52 o
 -33   3  12      315.91      247.24    166.84 o
 -31   3  12      719.98      865.99    186.87 o
 -29   3  12     3356.73     3654.97    272.25 o
 -27   3  12      464.43      596.82    137.16 o
 -25   3  12      461.87      457.85    148.36 o
 -23   3  12     2245.47     2280.07    175.30 o
 -21   3  12     3475.83     3908.20    228.16 o
 -19   3  12     1047.98     1258.45    140.37 o
 -17   3  12     5814.63     6137.25    304.53 o
 -15   3  12     5080.43     5104.55    260.63 o
 -13   3  12     2126.23     2125.81    154.53 o
 -11   3  12      164.94      166.12    120.16 o
  -9   3  12     3532.65     3472.40    261.90 o
  -7   3  12     5164.00     5303.15    351.94 o
  -5   3  12     1496.84     1588.80    167.73 o
  -3   3  12     1764.17     1924.27    189.12 o
  -1   3  12     2331.01     2624.01    239.57 o
   1   3  12      812.49     1065.53    167.83 o
   3   3  12      275.32      146.33    176.65 o
   5   3  12      874.71     1217.74    202.80 o
   7   3  12     1574.10     1930.49    220.28 o
   9   3  12       52.37      259.92    198.05 o
  11   3  12        8.56      217.84    206.23 o
  13   3  12      217.65      368.54    232.01 o
  15   3  12      554.94     1079.29    541.95 o
 -28   4  12      100.56      120.78    141.55 o
 -26   4  12       47.87      -21.82    140.72 o
 -24   4  12      362.23      414.66    150.39 o
 -22   4  12      105.74       41.51    163.89 o
 -20   4  12       15.59      181.44    162.34 o
 -18   4  12      277.78      403.55    162.87 o
 -16   4  12      137.16       73.92    145.26 o
 -14   4  12      101.38      -27.13    144.04 o
 -12   4  12      239.80      192.88    145.12 o
 -10   4  12      237.92       20.76    132.89 o
  -8   4  12        9.84       31.27    139.03 o
  -6   4  12      370.69      346.83    221.45 o
  -4   4  12      463.06      448.20    257.24 o
  -2   4  12      436.32      599.68    247.77 o
   0   4  12      360.93      734.77    262.78 o
   2   4  12      536.52      912.80    263.47 o
   4   4  12       20.40      234.84    261.39 o
   6   4  12      369.90      542.65    269.94 o
   8   4  12      106.70      626.93    292.57 o
 -43   1  13       13.37      -63.50    247.54 o
 -41   1  13      632.40      926.88    270.17 o
 -39   1  13      255.23      524.78    157.02 o
 -37   1  13      680.47      947.01    165.74 o
 -35   1  13      995.54      976.24    158.72 o
 -33   1  13      544.90      372.23    129.68 o
 -31   1  13       16.59      -55.80     91.55 o
 -29   1  13     3562.14     3717.87    194.15 o
 -27   1  13     5100.73     4822.29    231.74 o
 -25   1  13     1472.24     1518.97    109.31 o
 -23   1  13     3755.16     3515.33    164.41 o
 -21   1  13    22268.42    22752.67    943.60 o
 -19   1  13     3840.07     3564.89    177.05 o
 -17   1  13     9564.60     9724.04    427.20 o
 -15   1  13    16957.74    16641.82    696.58 o
 -13   1  13    13075.31    12530.45    627.84 o
 -11   1  13     8425.65     8603.63    366.10 o
  -9   1  13    12303.61    11330.05    433.44 o
  -7   1  13     8581.11     7660.02    330.73 o
  -5   1  13     1061.91      985.10     76.96 o
  -3   1  13     6583.00     6212.43    275.43 o
  -1   1  13    14681.30    13639.26    523.58 o
   1   1  13     1682.77     1479.64    125.20 o
   3   1  13     2395.96     2169.87    172.42 o
   5   1  13     1876.18     1782.39    157.93 o
   7   1  13     2509.57     2872.02    406.75 o
   9   1  13      136.04      180.14    160.10 o
  11   1  13     2785.95     2655.79   1052.39 o
  13   1  13       70.27      -46.41    242.57 o
  15   1  13       71.15     -204.39    437.00 o
  17   1  13      132.42      184.21    408.49 o
  19   1  13      342.45      127.41    258.91 o
 -40   2  13       77.37      210.77    235.18 o
 -38   2  13     1136.29      969.63    161.99 o
 -36   2  13     1082.33     1136.17    177.69 o
 -34   2  13       18.48     -127.96    127.96 o
 -32   2  13     1080.36     1091.92    166.49 o
 -30   2  13     1971.33     2075.06    199.82 o
 -28   2  13     1228.14     1091.41    164.53 o
 -26   2  13     1800.77     1656.50    134.17 o
 -24   2  13     6212.72     6109.54    271.42 o
 -22   2  13      973.57      860.31     80.05 o
 -20   2  13      262.25      249.27     76.59 o
 -18   2  13     4069.80     4275.23    215.07 o
 -16   2  13     3720.71     3496.32    179.89 o
 -14   2  13     5812.10     5511.99    262.03 o
 -12   2  13     3983.48     3981.64    195.63 o
 -10   2  13      929.04      919.80     89.75 o
  -8   2  13     3769.05     3620.97    207.14 o
  -6   2  13     1666.36     1546.55    129.79 o
  -4   2  13     1561.49     1580.71    110.79 o
  -2   2  13     4262.80     4372.22    319.21 o
   0   2  13     4730.32     4974.83    358.52 o
   2   2  13      433.41      496.94    171.90 o
   4   2  13      115.75      200.73    155.07 o
   6   2  13     2011.24     1982.43    266.73 o
   8   2  13     2748.27     3118.50    346.37 o
  10   2  13       34.43      304.91    200.41 o
  12   2  13     2043.83     1980.82    267.36 o
  14   2  13      456.27      634.68    225.25 o
  16   2  13      213.11      138.28    245.23 o
  18   2  13      175.27      193.51    434.58 o
 -35   3  13      877.35      960.98    188.58 o
 -33   3  13      487.81      450.77    184.34 o
 -31   3  13        3.06     -147.13    147.13 o
 -29   3  13      508.41      767.58    166.40 o
 -27   3  13     1103.88     1152.52    140.23 o
 -25   3  13      497.78      319.53    123.34 o
 -23   3  13     1187.06     1084.04    135.99 o
 -21   3  13     1686.62     1732.69    154.38 o
 -19   3  13      458.24      464.63    113.45 o
 -17   3  13      541.58      498.73    106.54 o
 -15   3  13     3916.04     3978.94    302.52 o
 -13   3  13      367.34      308.80    119.89 o
 -11   3  13       38.75      -59.85    158.98 o
  -9   3  13     1020.86     1110.41    150.24 o
  -7   3  13      654.18      575.84    243.27 o
  -5   3  13      539.93      592.82    144.98 o
  -3   3  13     1197.45     1240.46    243.84 o
  -1   3  13      283.44      476.37    198.35 o
   1   3  13       78.88      164.51    155.61 o
   3   3  13      353.87      395.09    164.57 o
   5   3  13      714.55     1053.18    204.17 o
   7   3  13      421.98      627.79    195.62 o
   9   3  13      407.83      633.69    220.08 o
  11   3  13      270.96      877.04    234.54 o
  13   3  13      114.16       31.87    454.44 o
 -28   4  13      748.32      868.29    164.30 o
 -26   4  13      542.76      702.66    157.51 o
 -24   4  13      147.87      328.48    145.24 o
 -22   4  13      492.30      563.92    189.83 o
 -20   4  13      693.67      745.10    171.14 o
 -18   4  13      207.65      134.51    148.27 o
 -16   4  13      227.40      361.24    168.20 o
 -14   4  13     1664.84     1967.95    206.05 o
 -12   4  13       30.42      -98.46    142.23 o
 -10   4  13      702.63      616.97    240.03 o
  -8   4  13      642.83      531.14    237.03 o
  -6   4  13      867.46     1544.12    302.50 o
  -4   4  13      323.96      410.10    242.46 o
  -2   4  13      553.84      865.46    279.64 o
   0   4  13      140.78      256.31    259.32 o
   2   4  13      187.75      314.73    272.71 o
   4   4  13       97.10       34.87    249.39 o
 -40   0  14       21.66      195.12    214.52 o
 -38   0  14     1399.54     1934.13    293.03 o
 -36   0  14      175.48      296.03    194.89 o
 -34   0  14     3656.75     3760.88    374.31 o
 -32   0  14     1154.72     1437.43    222.60 o
 -30   0  14     3171.69     3229.66    252.73 o
 -28   0  14     2591.85     2924.06    294.41 o
 -26   0  14    14194.25    13575.21    829.21 o
 -24   0  14     1909.54     1883.97    137.25 o
 -22   0  14    33474.50    37299.84   2512.80 o
 -20   0  14    11345.96    10603.99    730.61 o
 -18   0  14      957.10     1031.26    160.72 o
 -16   0  14    18180.95    18218.57   1257.55 o
 -14   0  14    41005.14    39927.86   2911.12 o
 -12   0  14     4761.27     4307.10    251.53 o
 -10   0  14    25404.78    24888.78   1344.28 o
  -8   0  14    41463.59    39683.20   1976.80 o
  -6   0  14    14267.75    12382.14    665.31 o
  -4   0  14     4758.85     5139.66    432.27 o
  -2   0  14    41514.21    45411.89   3746.56 o
   0   0  14    43220.92    42436.25   2194.65 o
   2   0  14      501.12      559.18    128.31 o
   4   0  14    16198.95    14949.38    810.19 o
   6   0  14    18158.02    17701.38    986.03 o
   8   0  14      724.12      607.21    164.35 o
  10   0  14      766.79      796.43    211.52 o
  12   0  14     3995.14     4134.13    339.08 o
  14   0  14     2899.73     3429.21    318.38 o
  16   0  14      337.89      139.93    373.39 o
  18   0  14     1067.29     1593.53    462.75 o
 -43   1  14      535.75      208.28    249.39 o
 -41   1  14     1149.51     1301.66    309.19 o
 -39   1  14      443.48      443.95    154.96 o
 -37   1  14      558.49      768.55    152.84 o
 -35   1  14     4559.43     4422.76    298.85 o
 -33   1  14     1340.94     1330.24    126.25 o
 -31   1  14      633.67      526.54    102.22 o
 -29   1  14     6280.00     6135.51    282.74 o
 -27   1  14     2924.13     2615.00    153.59 o
 -25   1  14      138.15       91.55     74.35 o
 -23   1  14     9246.44     8490.38    323.31 o
 -21   1  14     3383.76     3181.20    148.89 o
 -19   1  14     1669.66     1623.99    104.22 o
 -17   1  14     1597.02     1519.38    101.62 o
 -15   1  14    11239.29    11171.31    468.70 o
 -13   1  14     3150.22     3339.81    214.06 o
 -11   1  14     1247.59     1336.11     95.47 o
  -9   1  14     3664.57     3445.83    149.01 o
  -7   1  14     2104.89     1883.13    111.49 o
  -5   1  14      456.57      489.92     73.32 o
  -3   1  14      675.34      658.47     79.72 o
  -1   1  14      505.06      452.30     78.37 o
   1   1  14      100.57       83.06     78.98 o
   3   1  14       38.36      170.71    108.37 o
   5   1  14     1167.73     1224.85    131.94 o
   7   1  14       78.18      222.04    283.45 o
   9   1  14      566.21      893.61    223.76 o
  11   1  14      868.18      825.17    351.22 o
  13   1  14      512.46      407.75    579.59 o
  15   1  14       87.82     -267.78    450.28 o
  17   1  14      578.29      417.68    590.56 o
 -40   2  14      359.95      510.19    183.11 o
 -38   2  14       61.65       25.63     84.78 o
 -36   2  14      751.77      793.53    166.08 o
 -34   2  14     1215.91     1213.24    171.94 o
 -32   2  14      161.25      145.27    139.06 o
 -30   2  14      892.06      554.65    137.80 o
 -28   2  14     3437.83     3555.93    486.88 o
 -26   2  14      744.93      854.76    103.95 o
 -24   2  14       98.30       33.13     86.32 o
 -22   2  14     4655.08     4191.50    179.73 o
 -20   2  14     4187.43     4150.48    293.15 o
 -18   2  14      181.77      254.23     74.94 o
 -16   2  14     1946.71     1858.11    126.92 o
 -14   2  14     3786.56     3551.67    185.08 o
 -12   2  14     1460.99     1508.38    113.22 o
 -10   2  14      820.39      859.20     90.22 o
  -8   2  14      378.42      358.95     86.09 o
  -6   2  14     2724.65     2510.35    157.05 o
  -4   2  14     1967.87     2005.75    159.18 o
  -2   2  14      587.21      493.61    120.87 o
   0   2  14      630.17      546.16    159.50 o
   2   2  14      675.36      718.49    179.07 o
   4   2  14     1741.66     1468.57    227.74 o
   6   2  14      353.53      597.59    213.11 o
   8   2  14      576.03      654.48    207.49 o
  10   2  14      293.62      718.23    214.17 o
  12   2  14      466.73      865.61    258.74 o
  14   2  14        4.50       80.17    210.05 o
  16   2  14      168.68      148.71    457.67 o
 -35   3  14      307.21      213.71    176.69 o
 -33   3  14      293.27      156.88    157.76 o
 -31   3  14      745.06      812.55    177.31 o
 -29   3  14      492.05      496.22    132.26 o
 -27   3  14      472.64      683.17    168.68 o
 -25   3  14      597.25      673.03    127.03 o
 -23   3  14     3194.47     3222.50    205.57 o
 -21   3  14     2095.03     2146.07    162.03 o
 -19   3  14      729.11      731.99    115.13 o
 -17   3  14     1705.03     1825.09    146.81 o
 -15   3  14     1137.18      911.12    157.56 o
 -13   3  14     2301.34     2305.69    265.20 o
 -11   3  14      524.34      521.39    137.48 o
  -9   3  14     5932.84     6294.56    379.95 o
  -7   3  14     1882.48     1767.18    185.65 o
  -5   3  14      626.58      775.71    151.99 o
  -3   3  14     1027.14      941.48    162.93 o
  -1   3  14     4469.51     5207.78    511.47 o
   1   3  14     2117.85     2231.31    292.80 o
   3   3  14      601.15     1021.33    271.55 o
   5   3  14     1358.93     1876.66    271.67 o
   7   3  14     1077.70     1275.91    244.37 o
   9   3  14       99.24      278.41    219.75 o
  11   3  14      582.15      825.86    252.79 o
 -28   4  14      168.38      489.34    201.81 o
 -26   4  14      258.90      397.86    147.43 o
 -24   4  14      191.57      367.15    319.58 o
 -22   4  14       20.52       77.04    168.20 o
 -20   4  14      359.10      292.74    163.99 o
 -18   4  14      413.45      625.01    180.69 o
 -16   4  14        1.94      -29.75    137.16 o
 -14   4  14      108.34      -35.86    144.67 o
 -12   4  14      707.59      905.53    161.59 o
 -10   4  14       59.52      -15.33    145.41 o
  -8   4  14       48.76       60.96    219.83 o
  -6   4  14       23.84      220.52    246.85 o
  -4   4  14       68.20      197.66    237.61 o
  -2   4  14       19.34      410.47    152.61 o
   0   4  14      170.54      477.30    260.24 o
   2   4  14       89.68      269.48    274.32 o
 -43   1  15     1024.53     1395.41    297.19 o
 -41   1  15       18.85      -19.63    246.15 o
 -39   1  15      291.19      215.05    212.67 o
 -37   1  15      156.87      108.60    136.18 o
 -35   1  15     1045.12     1119.55    158.38 o
 -33   1  15       81.06       31.73     93.37 o
 -31   1  15     2909.40     2739.05    163.97 o
 -29   1  15     1190.20     1369.07    114.45 o
 -27   1  15     1196.47     1134.67    107.15 o
 -25   1  15      399.70      515.70     88.91 o
 -23   1  15     4461.47     4185.42    293.95 o
 -21   1  15     5307.60     4995.59    238.74 o
 -19   1  15     4336.76     4307.04    208.17 o
 -17   1  15      445.03      380.81     64.66 o
 -15   1  15     5043.71     5116.32    297.00 o
 -13   1  15     6346.78     6339.07    301.26 o
 -11   1  15     1931.26     1802.80    108.80 o
  -9   1  15     3485.30     3280.75    172.43 o
  -7   1  15    20738.24    20089.69    764.68 o
  -5   1  15      400.89      467.31     73.72 o
  -3   1  15     1722.10     1537.21    106.30 o
  -1   1  15     3998.40     3979.81    189.62 o
   1   1  15     5463.19     5305.53    246.51 o
   3   1  15      324.46      245.29    129.20 o
   5   1  15     1506.76     1613.15    373.04 o
   7   1  15     1836.39     2177.00    300.76 o
   9   1  15      743.17     1018.62    219.48 o
  11   1  15      602.85      596.77    328.82 o
  13   1  15      925.57     1367.33    801.96 o
  15   1  15      171.05       95.52    253.64 o
  17   1  15       53.34      100.53    253.31 o
 -40   2  15      881.23      639.88    443.24 o
 -38   2  15      138.92      188.42    121.92 o
 -36   2  15      548.46      560.19    164.83 o
 -34   2  15     2979.11     3282.77    256.92 o
 -32   2  15      340.66      122.56    131.68 o
 -30   2  15     1995.82     2077.31    192.81 o
 -28   2  15     3410.62     3249.18    317.51 o
 -26   2  15     3163.29     3177.11    183.50 o
 -24   2  15       80.92       -7.26     72.36 o
 -22   2  15     8120.90     8356.14    368.29 o
 -20   2  15     9796.44     9769.70    438.16 o
 -18   2  15     1189.54     1343.00    119.20 o
 -16   2  15     2742.21     2802.18    155.28 o
 -14   2  15     5336.01     5513.09    264.42 o
 -12   2  15     1389.47     1535.35    117.84 o
 -10   2  15     4075.20     3954.58    203.94 o
  -8   2  15     5479.89     5577.71    274.78 o
  -6   2  15      866.66     1051.03    102.22 o
  -4   2  15     1213.99     1462.41    161.22 o
  -2   2  15      566.66      503.45    131.39 o
   0   2  15      870.07     1129.41    206.90 o
   2   2  15      461.58      609.92    189.09 o
   4   2  15      254.24      257.39    171.39 o
   6   2  15      179.37      316.79    212.79 o
   8   2  15      102.37      232.74    199.65 o
  10   2  15      134.60      456.19    238.91 o
  12   2  15       36.38      -33.78    225.40 o
  14   2  15      221.42      168.78    241.87 o
 -35   3  15      171.96      433.41    178.96 o
 -33   3  15      540.65      764.08    187.14 o
 -31   3  15      413.90      471.17    417.95 o
 -29   3  15       61.84      118.92    129.64 o
 -27   3  15     1386.96     1389.58    165.55 o
 -25   3  15     1825.93     1889.87    162.77 o
 -23   3  15      283.26      288.09    115.84 o
 -21   3  15      439.62      639.43    123.69 o
 -19   3  15     1163.76     1232.00    132.20 o
 -17   3  15     1167.71     1199.84    129.11 o
 -15   3  15      517.55      691.20    110.70 o
 -13   3  15     2104.16     2544.37    206.71 o
 -11   3  15      162.93       86.71    136.93 o
  -9   3  15      312.80      419.00    140.42 o
  -7   3  15     1718.96     1774.08    189.12 o
  -5   3  15     1056.74     1210.38    192.12 o
  -3   3  15      237.52      347.81    153.14 o
  -1   3  15      326.94      661.80    236.22 o
   1   3  15      218.18      391.86    229.30 o
   3   3  15      153.34      430.88    257.70 o
   5   3  15      307.26      244.08    258.16 o
   7   3  15      111.14      368.77    270.86 o
   9   3  15       43.25      307.27    233.65 o
 -28   4  15       26.37      -55.10    186.04 o
 -26   4  15       15.04      241.88    143.83 o
 -24   4  15      294.42      158.77    170.92 o
 -22   4  15       53.69     -124.82    159.06 o
 -20   4  15      517.21      478.35    167.13 o
 -18   4  15      254.13      173.61    164.66 o
 -16   4  15       37.12      163.18    161.93 o
 -14   4  15      668.07      652.50    164.89 o
 -12   4  15      540.64      586.98    166.40 o
 -10   4  15      148.67      -17.09    249.16 o
  -8   4  15      353.94      478.45    244.08 o
  -6   4  15      721.26     1020.40    264.16 o
  -4   4  15      166.91      177.90    220.75 o
  -2   4  15      191.27      559.50    160.09 o
   0   4  15      318.29      316.92    155.15 o
 -42   0  16      927.82     1182.04    280.79 o
 -40   0  16      985.64     1151.33    275.94 o
 -38   0  16     1079.94     1334.68    245.00 o
 -36   0  16     2837.69     2710.23    315.66 o
 -34   0  16     2698.28     3127.95    322.59 o
 -32   0  16      251.72      328.59    169.26 o
 -30   0  16     1970.94     2044.09    159.94 o
 -28   0  16     8205.38     7577.78    393.38 o
 -26   0  16     1562.60     1875.54    151.14 o
 -24   0  16      719.90      825.28    157.94 o
 -22   0  16     2341.45     2498.48    241.53 o
 -20   0  16     5760.29     6672.46    485.61 o
 -18   0  16     3875.24     3919.29    309.19 o
 -16   0  16      200.47      386.78    129.08 o
 -14   0  16     4623.66     4829.31    357.68 o
 -12   0  16     1780.58     1690.05    178.26 o
 -10   0  16     3056.15     2778.06    177.92 o
  -8   0  16     1554.59     1295.88    118.92 o
  -6   0  16     4514.68     3439.64    673.92 o
  -4   0  16     2512.38     2074.75    252.16 o
  -2   0  16     4571.40     4749.74    329.05 o
   0   0  16      433.71      989.69    149.05 o
   2   0  16     1889.47     2102.41    206.26 o
   4   0  16      992.10     1246.26    266.24 o
   6   0  16     6824.13     7141.20    453.07 o
   8   0  16     1332.65     1721.78    228.30 o
  10   0  16      557.84      498.23    184.66 o
  12   0  16     2031.01     2667.05    516.55 o
  14   0  16     1462.15     2493.86    554.19 o
  16   0  16      309.66      474.99    487.00 o
 -43   1  16       60.20      420.72    262.78 o
 -41   1  16      864.18      655.10    272.71 o
 -39   1  16      684.30      961.69    163.50 o
 -37   1  16       14.32      -39.93    133.82 o
 -35   1  16     2238.99     2153.64    192.88 o
 -33   1  16     2721.44     3132.84    183.50 o
 -31   1  16     1290.92     1340.84    121.86 o
 -29   1  16     4677.99     5085.38    276.55 o
 -27   1  16    12206.70    11615.92    697.66 o
 -25   1  16     3960.84     4095.00    304.08 o
 -23   1  16     2541.72     2560.08    179.22 o
 -21   1  16    14339.56    14644.17    745.29 o
 -19   1  16     9624.17     9989.21    493.91 o
 -17   1  16      351.38      411.28     75.86 o
 -15   1  16    14860.89    15289.99    814.22 o
 -13   1  16     7949.00     7735.71    356.45 o
 -11   1  16     1081.41      989.60     91.70 o
  -9   1  16     5203.11     5637.67    268.91 o
  -7   1  16    12618.17    12669.36    568.17 o
  -5   1  16     5993.10     5355.89    237.61 o
  -3   1  16     4223.88     3983.60    189.84 o
  -1   1  16     4862.53     4962.06    237.71 o
   1   1  16     4466.53     4728.82    236.50 o
   3   1  16      978.55     1037.14    150.68 o
   5   1  16     1568.05     1579.89    284.65 o
   7   1  16     1178.34     1593.65    355.71 o
   9   1  16      195.37       96.69    205.12 o
  11   1  16      133.72       66.76    221.76 o
  13   1  16      508.14      243.48    797.46 o
  15   1  16       82.47     -243.50    243.50 o
 -42   2  16      171.69      278.94    208.28 o
 -40   2  16      200.24       -4.96    121.48 o
 -38   2  16       12.75      113.85     55.74 o
 -36   2  16      246.27      233.06    152.30 o
 -34   2  16      638.92      652.05    160.39 o
 -32   2  16     1724.98     1859.77    261.86 o
 -30   2  16      813.76      834.92    141.11 o
 -28   2  16     2025.21     1988.62    235.07 o
 -26   2  16      587.70      547.04    127.79 o
 -24   2  16      575.71      579.10     83.26 o
 -22   2  16     3815.23     3850.47    235.10 o
 -20   2  16     5013.40     4528.00    223.49 o
 -18   2  16     1041.18     1047.79     98.93 o
 -16   2  16     2436.05     2679.90    150.87 o
 -14   2  16     4075.86     3850.43    196.05 o
 -12   2  16     4611.99     4663.82    237.56 o
 -10   2  16      362.67      436.40     91.98 o
  -8   2  16     4917.88     5210.99    264.17 o
  -6   2  16     2066.58     2076.70    181.73 o
  -4   2  16      738.12      875.42    163.14 o
  -2   2  16     1328.49     1204.57    165.08 o
   0   2  16     3125.12     3527.80    268.46 o
   2   2  16      701.85     1000.71    190.36 o
   4   2  16      192.90      372.80    177.85 o
   6   2  16     1086.42     1253.78    249.77 o
   8   2  16      464.32      731.43    215.27 o
  10   2  16       32.96      368.56    216.88 o
  12   2  16      216.63      285.37    399.83 o
 -35   3  16       69.66       -3.48    164.38 o
 -33   3  16      553.02      682.15    181.96 o
 -31   3  16      283.81      206.21    167.41 o
 -29   3  16      243.67      308.46     99.16 o
 -27   3  16      758.64      707.39    134.58 o
 -25   3  16       93.72      230.02    171.44 o
 -23   3  16      198.13      108.14    111.67 o
 -21   3  16      301.20      440.99    120.47 o
 -19   3  16     1150.32     1182.26    138.41 o
 -17   3  16      573.74      620.29    150.02 o
 -15   3  16     2051.52     2398.93    202.48 o
 -13   3  16      144.72      251.63    124.87 o
 -11   3  16      371.92      462.43    134.89 o
  -9   3  16      135.02      344.72    143.59 o
  -7   3  16     1067.44     1230.94    166.16 o
  -5   3  16       43.64       35.46    148.42 o
  -3   3  16      736.36      981.06    237.38 o
  -1   3  16      556.13      777.66    171.12 o
   1   3  16       71.90      126.08    232.53 o
   3   3  16       48.64      -78.05    263.01 o
   5   3  16      636.66     1071.21    309.42 o
   7   3  16      430.90      608.46    293.49 o
 -28   4  16      281.76      671.48    415.18 o
 -26   4  16      401.35      491.23    185.25 o
 -24   4  16      359.70      542.13    256.66 o
 -22   4  16      383.97      452.29    166.31 o
 -20   4  16      540.14      355.99    177.87 o
 -18   4  16     1096.26     1153.93    185.85 o
 -16   4  16      467.25      406.16    151.64 o
 -14   4  16      252.60      264.51    148.47 o
 -12   4  16      676.09      639.49    163.04 o
 -10   4  16      460.86      889.02    285.87 o
  -8   4  16      118.58      292.80    266.70 o
  -6   4  16      557.68      771.94    274.09 o
  -4   4  16      586.81      482.06    187.62 o
  -2   4  16       75.54      243.12    156.39 o
   0   4  16      155.61      550.27    205.05 o
 -43   1  17       59.29      265.32    251.93 o
 -41   1  17     1874.06     2154.65    330.90 o
 -39   1  17      196.23       76.74    140.97 o
 -37   1  17      141.81      -41.69    131.24 o
 -35   1  17     1766.32     1945.08    149.27 o
 -33   1  17     2962.56     3036.19    179.02 o
 -31   1  17      430.09      580.89    106.94 o
 -29   1  17     2721.91     2700.64    166.05 o
 -27   1  17     4786.88     5111.93    233.52 o
 -25   1  17      913.20     1204.06    274.09 o
 -23   1  17     3423.59     3333.89    211.53 o
 -21   1  17     1043.75      972.47    127.52 o
 -19   1  17     1615.42     1956.83    157.93 o
 -17   1  17     1884.09     1850.24    152.83 o
 -15   1  17     8278.67     8330.52    454.14 o
 -13   1  17     2707.23     2764.14    161.94 o
 -11   1  17      814.50      867.22     87.89 o
  -9   1  17      134.19      190.57     76.86 o
  -7   1  17     2680.42     2553.87    151.22 o
  -5   1  17     6572.32     6238.48    307.09 o
  -3   1  17     1313.74     1407.17    109.31 o
  -1   1  17      945.71      912.09    104.31 o
   1   1  17     1935.00     1925.85    138.18 o
   3   1  17     1035.76     1096.78    153.85 o
   5   1  17      116.11       72.53    140.50 o
   7   1  17     1078.86     1384.09    159.78 o
   9   1  17      635.10      716.82    332.98 o
  11   1  17      172.76      122.66    161.11 o
  13   1  17      420.06      564.90    241.51 o
 -42   2  17      155.14      183.81    205.74 o
 -40   2  17      962.67      751.98    169.55 o
 -38   2  17      670.77      528.33    260.93 o
 -36   2  17      183.65      216.47    160.95 o
 -34   2  17     1112.10     1320.27    179.38 o
 -32   2  17     1757.23     1807.92    351.91 o
 -30   2  17      983.20     1359.40    161.01 o
 -28   2  17     1760.34     1699.45    203.55 o
 -26   2  17     4182.23     4090.21    200.58 o
 -24   2  17      736.05     1237.68    115.68 o
 -22   2  17     1643.18     1562.16    291.61 o
 -20   2  17     3982.42     3673.97    201.93 o
 -18   2  17     3052.94     3195.33    181.26 o
 -16   2  17      748.37      976.59    102.86 o
 -14   2  17     5016.82     5117.89    251.49 o
 -12   2  17     6812.95     7102.54    333.87 o
 -10   2  17       91.10      215.92     94.61 o
  -8   2  17     3978.54     3992.66    209.17 o
  -6   2  17     7464.78     7494.36    460.89 o
  -4   2  17      587.61      896.56    154.87 o
  -2   2  17     1657.01     1590.26    182.99 o
   0   2  17     3575.85     3552.24    273.95 o
   2   2  17      396.85      251.20    163.69 o
   4   2  17      164.27       79.06    205.86 o
   6   2  17     1004.31     1255.92    233.56 o
   8   2  17      406.84      615.42    235.27 o
  10   2  17        9.72     -117.48    228.61 o
  12   2  17      206.34      -26.55    471.99 o
 -35   3  17      175.50      413.64    171.29 o
 -33   3  17       39.02       19.74    183.69 o
 -31   3  17      108.54       37.59    154.99 o
 -29   3  17      440.45      546.34    216.13 o
 -27   3  17      455.02      450.71    130.54 o
 -25   3  17      411.65      488.26    127.32 o
 -23   3  17      494.26      484.84    120.04 o
 -21   3  17       49.72       98.73    113.05 o
 -19   3  17      737.01     1051.76    159.48 o
 -17   3  17     1295.18     1239.63    162.58 o
 -15   3  17      189.92      353.64    131.97 o
 -13   3  17      248.54      495.69    145.57 o
 -11   3  17     1235.63     1183.40    166.05 o
  -9   3  17      568.96      523.95    146.22 o
  -7   3  17      433.51      594.57    159.58 o
  -5   3  17      983.50     1181.15    185.56 o
  -3   3  17      310.48      342.11    162.52 o
  -1   3  17       68.22      104.66    160.03 o
   1   3  17      194.60      220.51    175.61 o
   3   3  17      496.82      693.12    204.05 o
   5   3  17      149.53      222.37    288.41 o
 -26   4  17       57.71      140.86    268.78 o
 -24   4  17      238.79      333.21    171.71 o
 -22   4  17       23.24       -3.15    174.48 o
 -20   4  17      105.63      247.43    158.59 o
 -18   4  17       74.68     -138.48    138.48 o
 -16   4  17      215.04      236.98    178.38 o
 -14   4  17       61.96      -27.71    255.51 o
 -12   4  17        9.54       73.20    250.31 o
 -10   4  17        1.31     -242.23    248.46 o
  -8   4  17       11.60      240.61    261.62 o
  -6   4  17       49.14      200.20    276.63 o
  -4   4  17      262.87      184.72    166.04 o
 -44   0  18       25.82      394.86    251.46 o
 -42   0  18      204.64      419.34    242.00 o
 -40   0  18     3130.51     3418.67    375.93 o
 -38   0  18     2409.20     2711.84    332.05 o
 -36   0  18     2802.14     2714.84    328.82 o
 -34   0  18     5102.35     5012.89    453.51 o
 -32   0  18     2763.95     2644.65    288.87 o
 -30   0  18     3203.48     3383.36    228.01 o
 -28   0  18    12092.94    12374.79    625.13 o
 -26   0  18    24922.61    23568.37   1723.07 o
 -24   0  18      296.31      465.06    164.64 o
 -22   0  18     6740.21     7170.54    535.49 o
 -20   0  18     9949.30    10248.15    730.61 o
 -18   0  18    12633.79    12719.15    914.42 o
 -16   0  18     2377.80     2165.73    240.38 o
 -14   0  18    14625.35    14091.70   1024.33 o
 -12   0  18     5266.96     5229.49    377.77 o
 -10   0  18     1570.45     1750.09    206.67 o
  -8   0  18     4226.40     3975.63    339.67 o
  -6   0  18     3591.37     3301.36    327.67 o
  -4   0  18     1543.87     1849.48    163.19 o
  -2   0  18     3337.55     3018.93    232.52 o
   0   0  18      545.07      717.64    143.37 o
   2   0  18      160.79      143.19    148.40 o
   4   0  18      108.42       62.09    146.55 o
   6   0  18      591.48      579.16    163.62 o
   8   0  18      194.88      -67.21    168.12 o
  10   0  18      426.65      270.63    363.46 o
  12   0  18        3.20     -301.80    376.16 o
 -43   1  18       95.90       90.52    253.54 o
 -41   1  18      104.03      206.67    261.62 o
 -39   1  18      162.51        9.19    163.14 o
 -37   1  18     1257.00     1493.60    183.20 o
 -35   1  18       79.59      129.28    107.10 o
 -33   1  18      448.79      423.65    105.69 o
 -31   1  18      662.06      793.40    109.16 o
 -29   1  18      503.40      497.76     98.21 o
 -27   1  18      742.73      803.51    101.31 o
 -25   1  18     1493.32     1543.38    188.42 o
 -23   1  18     1599.09     1689.97    144.99 o
 -21   1  18     1662.81     1787.35    152.69 o
 -19   1  18     5123.14     5519.06    307.09 o
 -17   1  18     1026.29      974.28    117.59 o
 -15   1  18     2654.70     2739.55    256.78 o
 -13   1  18     8461.46     8460.10    392.58 o
 -11   1  18     1593.98     1508.63    117.98 o
  -9   1  18     1224.43     1328.53    107.82 o
  -7   1  18     3900.71     3701.53    196.68 o
  -5   1  18     2248.42     2174.08    141.15 o
  -3   1  18      154.04      174.18    113.50 o
  -1   1  18     2319.01     2400.19    166.61 o
   1   1  18     4081.29     4062.63    437.96 o
   3   1  18      155.41      126.39    131.03 o
   5   1  18     1176.10     1389.03    169.27 o
   7   1  18     1572.65     1339.37    268.58 o
   9   1  18      356.33      506.80    148.22 o
  11   1  18       76.57      -12.47    165.14 o
 -42   2  18      133.91     -170.18    192.81 o
 -40   2  18       38.89     -128.80    153.08 o
 -38   2  18       32.44      182.46     59.43 o
 -36   2  18      364.18      240.41    147.99 o
 -34   2  18      212.83      311.41    149.17 o
 -32   2  18      501.97      471.59    140.60 o
 -30   2  18      292.25      286.99    134.85 o
 -28   2  18      145.47      184.18    138.32 o
 -26   2  18      358.30      437.86    101.32 o
 -24   2  18     1278.41     1148.43    487.34 o
 -22   2  18     1248.77     1547.67    372.92 o
 -20   2  18     2235.92     2188.45    172.81 o
 -18   2  18      331.50      488.07     96.56 o
 -16   2  18      677.79      647.73    101.76 o
 -14   2  18      483.22      582.24    115.74 o
 -12   2  18     5326.35     5554.50    270.10 o
 -10   2  18      258.67      374.16    102.13 o
  -8   2  18     3165.15     3164.22    243.12 o
  -6   2  18     1640.33     1646.93    183.17 o
  -4   2  18      403.25      459.76    142.54 o
  -2   2  18      277.93      464.58    147.07 o
   0   2  18     3186.33     3478.93    277.97 o
   2   2  18      468.91      247.35    164.59 o
   4   2  18      215.05      309.15    172.73 o
   6   2  18      131.45      129.83    188.99 o
   8   2  18      823.42      937.86    411.03 o
 -35   3  18      678.75      739.27    184.23 o
 -33   3  18      491.42      501.82    175.67 o
 -31   3  18      156.13      111.83    181.50 o
 -29   3  18      407.34      609.52    242.34 o
 -27   3  18      929.94      933.81    172.50 o
 -25   3  18     2832.46     2961.18    307.92 o
 -23   3  18      164.59      281.04    119.44 o
 -21   3  18     1861.63     1766.80    156.06 o
 -19   3  18     1008.28     1061.51    163.70 o
 -17   3  18     1602.62     2088.97    198.01 o
 -15   3  18      730.48      883.79    153.22 o
 -13   3  18     1783.94     1914.96    212.32 o
 -11   3  18      631.19      633.77    153.99 o
  -9   3  18       42.46       38.07    136.74 o
  -7   3  18      115.42      219.48    224.10 o
  -5   3  18     1118.82     1255.18    188.92 o
  -3   3  18      726.41      485.16    222.02 o
  -1   3  18      254.67      631.88    186.68 o
   1   3  18      119.00       44.25    166.26 o
   3   3  18      244.56      593.52    213.21 o
 -26   4  18      188.95       -6.93    280.56 o
 -24   4  18       49.81      178.34    172.49 o
 -22   4  18      421.60      324.30    164.87 o
 -20   4  18      107.86      -44.80    166.16 o
 -18   4  18      248.73      224.98    159.51 o
 -16   4  18      337.96      460.88    163.62 o
 -14   4  18      272.79      311.04    258.39 o
 -12   4  18      326.16      515.17    274.32 o
 -10   4  18      151.82      283.33    248.92 o
  -8   4  18      182.21      177.11    275.71 o
  -6   4  18      223.58      136.93    199.74 o
 -43   1  19        1.17      240.84    279.64 o
 -41   1  19      371.23      388.40    260.93 o
 -39   1  19      989.39      838.44    177.11 o
 -37   1  19      668.19      873.82    127.32 o
 -35   1  19       45.37      102.56    104.61 o
 -33   1  19     5048.90     5138.53    256.69 o
 -31   1  19     1050.67     1156.97    122.23 o
 -29   1  19      515.41      486.44    102.14 o
 -27   1  19     1573.67     1828.01    165.04 o
 -25   1  19     4952.32     5007.44    293.57 o
 -23   1  19      932.82      884.93    128.17 o
 -21   1  19    11218.02    12087.31    623.32 o
 -19   1  19     1752.82     1908.03    154.05 o
 -17   1  19      284.53       67.77     96.41 o
 -15   1  19      652.26      588.45    105.21 o
 -13   1  19     7282.01     7515.70    422.88 o
 -11   1  19     3575.26     3515.07    246.79 o
  -9   1  19      718.94      794.34     99.76 o
  -7   1  19     1605.85     1444.32    116.44 o
  -5   1  19     1504.01     1676.05    135.94 o
  -3   1  19      265.84      291.07     94.59 o
  -1   1  19      424.02      478.94    111.64 o
   1   1  19     1530.74     1681.08    196.55 o
   3   1  19      408.90      569.57    172.21 o
   5   1  19      178.08      325.68    160.81 o
   7   1  19      256.43      -34.23    230.68 o
   9   1  19       57.05     -170.72    188.06 o
  11   1  19      104.41      349.96    184.97 o
 -40   2  19      192.68      178.69    155.79 o
 -38   2  19       87.06      122.03     62.46 o
 -36   2  19      867.90     1015.31    179.82 o
 -34   2  19     1309.84     1188.53    168.50 o
 -32   2  19      328.75      211.90    140.71 o
 -30   2  19      766.92      784.61    145.69 o
 -28   2  19      589.55      535.82    111.75 o
 -26   2  19      730.13      601.63    103.34 o
 -24   2  19     1213.42     1263.32    203.67 o
 -22   2  19     1766.95     1571.08    161.24 o
 -20   2  19     3324.61     3050.39    203.07 o
 -18   2  19      520.58      509.05    121.88 o
 -16   2  19     1146.67     1121.88    112.29 o
 -14   2  19       59.64       71.55     95.00 o
 -12   2  19     1579.59     1724.09    135.90 o
 -10   2  19     2730.67     2554.18    165.46 o
  -8   2  19      477.89      491.22    146.98 o
  -6   2  19      898.10     1223.73    165.06 o
  -4   2  19      569.55      662.02    159.44 o
  -2   2  19      374.64      469.60    155.63 o
   0   2  19      745.96      983.65    177.23 o
   2   2  19     1969.05     2262.32    355.26 o
   4   2  19       32.88      172.73    173.28 o
   6   2  19      220.06      348.21    181.48 o
   8   2  19      616.83      781.64    280.56 o
 -35   3  19       77.67       37.41    242.69 o
 -33   3  19       90.48       71.29    168.89 o
 -31   3  19      343.38      396.48    209.67 o
 -29   3  19      224.07      356.24    161.16 o
 -27   3  19      699.16      886.55    161.60 o
 -25   3  19      213.76      207.18    183.00 o
 -23   3  19       33.90      102.65    143.74 o
 -21   3  19      191.58      371.85    149.07 o
 -19   3  19      161.71      513.32    233.45 o
 -17   3  19      325.15      394.37    190.73 o
 -15   3  19      417.82      490.91    136.78 o
 -13   3  19       63.10      136.00    136.17 o
 -11   3  19       99.55       99.09    149.24 o
  -9   3  19      151.96      131.87    147.32 o
  -7   3  19      306.00      431.94    163.03 o
  -5   3  19      182.12       97.88    161.01 o
  -3   3  19      246.98      288.37    255.16 o
  -1   3  19       36.95      -60.26    163.77 o
   1   3  19       23.83       48.24    191.39 o
 -24   4  19      158.42      175.26    277.10 o
 -22   4  19        1.43       31.04    164.80 o
 -20   4  19      432.96      468.57    165.84 o
 -18   4  19      487.08      434.57    164.68 o
 -16   4  19      182.93      326.57    163.59 o
 -14   4  19      143.08      131.62    249.39 o
 -12   4  19      369.51      390.24    282.41 o
 -10   4  19       44.62      174.11    273.86 o
 -44   0  20      627.99      921.11    258.39 o
 -42   0  20     1171.32     1088.06    266.24 o
 -40   0  20     1366.09     1188.51    246.85 o
 -38   0  20     1351.83     1609.46    264.63 o
 -36   0  20      531.20      619.31    202.51 o
 -34   0  20     3190.15     3092.39    321.89 o
 -32   0  20     2690.79     2735.16    289.56 o
 -30   0  20     1898.24     2255.92    184.58 o
 -28   0  20     5591.37     6398.83    471.06 o
 -24   0  20     4414.14     4768.12    418.88 o
 -22   0  20      633.77      923.19    195.81 o
 -20   0  20     9485.68    10418.79    756.47 o
 -18   0  20    26260.58    26781.06   1812.90 o
 -16   0  20     1538.35     1930.43    249.39 o
 -14   0  20     6183.22     6221.26    540.11 o
 -12   0  20     9680.58     8614.67    672.42 o
 -10   0  20     6147.27     5749.50    467.37 o
  -8   0  20     3729.76     3042.28    299.96 o
  -4   0  20     3174.84     2888.26    271.09 o
  -2   0  20      162.95       91.67    152.40 o
   0   0  20     1987.04     1752.71    187.80 o
   2   0  20     4812.75     4739.42    331.25 o
   4   0  20      202.80      155.83    196.97 o
   6   0  20     1010.39      859.77    211.75 o
   8   0  20      155.67     -288.64    288.64 o
  10   0  20      356.86       29.56    311.27 o
 -43   1  20       13.92      281.94    267.17 o
 -41   1  20      546.01      724.60    267.63 o
 -39   1  20      475.71      545.90    160.86 o
 -37   1  20      273.62      382.42    119.27 o
 -35   1  20      270.32      233.38    106.75 o
 -33   1  20      844.57      928.26    121.88 o
 -31   1  20      420.69      497.66    108.99 o
 -29   1  20      921.38      995.13    118.83 o
 -27   1  20      997.75     1074.04    235.65 o
 -25   1  20      488.90      678.46    127.63 o
 -23   1  20       23.38       46.30    118.60 o
 -21   1  20     1146.43     1327.05    150.38 o
 -19   1  20      148.44      198.87    112.77 o
 -17   1  20      442.23      382.39    155.17 o
 -15   1  20      522.71      508.57    115.60 o
 -13   1  20      115.12      152.61    107.66 o
 -11   1  20      426.02      400.65    129.08 o
  -9   1  20       22.96       74.45    114.46 o
  -7   1  20      321.26      245.01     85.86 o
  -5   1  20     3036.26     2899.97    181.03 o
  -3   1  20       34.83        8.35     95.53 o
  -1   1  20      498.82      624.94    144.85 o
   1   1  20      565.40      680.00    157.16 o
   3   1  20       68.44      201.50    156.49 o
   5   1  20       55.93      -98.87    155.68 o
   7   1  20      516.49      151.97    239.80 o
   9   1  20      112.31      -70.91    232.64 o
 -40   2  20      313.34      260.79    161.34 o
 -38   2  20      284.64      157.52     95.71 o
 -36   2  20       59.40      171.67    141.13 o
 -34   2  20     1316.31     1199.54    168.46 o
 -32   2  20      332.84      310.99    145.43 o
 -30   2  20       50.18       38.79    124.45 o
 -28   2  20       58.44       22.20     96.40 o
 -26   2  20      999.77      888.51    144.43 o
 -24   2  20     1622.69     1733.93    233.91 o
 -22   2  20      159.70      226.81    117.23 o
 -20   2  20      687.03      661.09    136.58 o
 -18   2  20      148.48       97.32    112.40 o
 -16   2  20      773.51      732.07    135.93 o
 -14   2  20      175.12      192.54    123.51 o
 -12   2  20      198.82      314.30    105.65 o
 -10   2  20     1040.72     1140.60    153.38 o
  -8   2  20      361.14      329.50    138.33 o
  -6   2  20       36.62       21.19    134.38 o
  -4   2  20      267.34      127.92    149.14 o
  -2   2  20      243.30      163.25    146.42 o
   0   2  20      407.86      672.16    182.31 o
   2   2  20       38.22       17.93    178.87 o
   4   2  20       61.76       33.21    184.27 o
   6   2  20      103.92       95.14    226.99 o
 -35   3  20      245.87      783.03    268.32 o
 -33   3  20      593.88      574.80    172.03 o
 -31   3  20      637.47      440.05    144.90 o
 -29   3  20      561.33      502.95    164.40 o
 -27   3  20      547.35      522.04    152.33 o
 -25   3  20      687.64      718.93    381.93 o
 -23   3  20      399.12      274.34    151.08 o
 -21   3  20     1649.63     1509.48    253.08 o
 -19   3  20     1576.98     1663.27    252.39 o
 -17   3  20     1058.86     1184.03    169.14 o
 -15   3  20      104.61      147.03    138.35 o
 -13   3  20     1159.66     1083.65    198.35 o
 -11   3  20     2745.31     2887.28    243.61 o
  -9   3  20      256.89      264.35    152.89 o
  -7   3  20      743.03      862.11    165.94 o
  -5   3  20     1575.66     1808.20    215.19 o
  -3   3  20      164.80      240.79    176.51 o
  -1   3  20      114.51      184.40    175.99 o
 -20   4  20      179.81      119.61    262.09 o
 -18   4  20      180.75      176.42    258.62 o
 -16   4  20        1.42       49.42    245.92 o
 -43   1  21      522.99      316.35    260.93 o
 -41   1  21      217.99      -15.24    247.54 o
 -39   1  21      420.22      459.04    130.13 o
 -37   1  21      242.03      142.37    114.10 o
 -35   1  21      146.92       76.66    108.81 o
 -33   1  21      247.73      223.39    110.35 o
 -31   1  21     2652.86     2676.80    227.46 o
 -29   1  21      379.32      486.85    148.79 o
 -27   1  21     1658.59     1850.55    182.10 o
 -25   1  21     2884.00     2732.81    195.10 o
 -23   1  21      662.69      586.43    150.90 o
 -21   1  21      309.69      290.48    138.32 o
 -19   1  21     4585.49     4987.86    420.15 o
 -17   1  21     1648.45     2064.36    228.37 o
 -15   1  21      342.32      440.56    218.91 o
 -13   1  21     4996.48     5006.43    291.84 o
 -11   1  21     1920.06     1690.11    165.05 o
  -9   1  21      419.41      502.86    132.19 o
  -7   1  21      140.01      287.38    110.80 o
  -5   1  21     1838.86     1716.59    170.22 o
  -3   1  21     1763.42     1726.57    146.29 o
  -1   1  21     1187.58     1065.72    163.07 o
   1   1  21      348.72      351.23    156.12 o
   3   1  21      396.78      497.15    169.61 o
   5   1  21      172.92       76.91    105.87 o
   7   1  21      430.28      582.01    158.64 o
 -40   2  21      585.12      496.92    227.22 o
 -38   2  21      151.04       13.15     54.78 o
 -36   2  21      100.07      383.05    166.18 o
 -34   2  21      636.18      489.83    157.78 o
 -32   2  21     1973.36     1790.87    185.80 o
 -30   2  21       52.90       33.48    111.57 o
 -28   2  21      867.64      953.01    127.35 o
 -26   2  21     3001.14     2679.43    450.63 o
 -24   2  21       23.22       82.00    111.82 o
 -22   2  21       23.44       44.20    120.64 o
 -20   2  21     1456.29     1487.27    158.16 o
 -18   2  21     1171.15     1125.26    153.67 o
 -16   2  21      372.53      436.06    127.01 o
 -14   2  21      818.26      975.72    147.12 o
 -12   2  21       10.56       -6.61    118.46 o
 -10   2  21      126.25       84.62    135.00 o
  -8   2  21      241.82      294.80    139.77 o
  -6   2  21      278.89      285.36    139.70 o
  -4   2  21      239.07      416.49    149.18 o
  -2   2  21      583.61      592.50    167.56 o
   0   2  21      146.18      309.62    171.97 o
   2   2  21       54.08        8.80    177.12 o
   4   2  21      170.95       56.80    251.00 o
 -33   3  21       24.13      219.33    172.72 o
 -31   3  21      855.82      979.53    310.69 o
 -29   3  21      319.32      329.88    157.19 o
 -27   3  21      143.88      217.41    149.43 o
 -25   3  21      769.12      760.26    164.79 o
 -23   3  21      368.50      532.25    212.44 o
 -19   3  21      797.51      850.91    211.05 o
 -17   3  21      374.32      437.81    206.90 o
 -15   3  21      204.57      232.20    142.82 o
 -13   3  21      122.11       34.46    139.15 o
 -11   3  21      213.05      186.53    157.02 o
  -9   3  21      132.35        5.27    186.46 o
  -7   3  21      156.55      269.50    162.48 o
  -5   3  21      129.27      326.31    172.39 o
  -3   3  21       28.94      -55.19    270.63 o
 -44   0  22       61.86      171.80    247.54 o
 -42   0  22       85.01       23.78    224.45 o
 -40   0  22     1864.11     1736.23    272.25 o
 -38   0  22      140.91      149.86    217.52 o
 -36   0  22     1393.81     1102.38    220.52 o
 -34   0  22      393.09      713.29    219.60 o
 -32   0  22       38.10      306.19    204.36 o
 -30   0  22      593.74      590.21    213.59 o
 -28   0  22     1604.17     1584.29    276.40 o
 -26   0  22      667.34      992.00    223.52 o
 -24   0  22     2921.22     2997.94    321.43 o
 -22   0  22     1182.32     1220.84    202.05 o
 -20   0  22      959.94      892.48    182.65 o
 -18   0  22     1465.67     1552.43    216.13 o
 -16   0  22     1621.07     1572.06    223.75 o
 -14   0  22     1070.63      957.13    188.66 o
 -12   0  22     2042.15     2029.96    245.23 o
 -10   0  22     3348.19     2980.63    284.25 o
  -6   0  22     2624.66     2447.22    271.09 o
  -4   0  22     4060.42     4013.96    396.25 o
  -2   0  22       10.38      177.34    166.49 o
   0   0  22      438.01      532.02    205.28 o
   2   0  22     3388.82     3919.29    398.09 o
   4   0  22      279.60      267.86    184.96 o
 -43   1  22      169.43      -53.57    236.22 o
 -41   1  22       26.71       46.88    254.93 o
 -39   1  22     2243.77     2526.22    184.79 o
 -37   1  22      647.63      756.52    129.72 o
 -35   1  22       32.26       -5.80    108.23 o
 -33   1  22     1975.39     2098.83    173.28 o
 -31   1  22     1671.72     2001.50    235.90 o
 -29   1  22      768.51      858.41    149.18 o
 -27   1  22     1424.36     1417.89    166.47 o
 -25   1  22     2884.66     3216.35    230.22 o
 -23   1  22     1350.16     1506.06    168.69 o
 -21   1  22     1013.75      982.13    143.32 o
 -19   1  22     1483.42     1464.20    288.41 o
 -17   1  22     2540.87     2498.02    291.41 o
 -15   1  22      749.49      750.53    125.74 o
 -13   1  22     1116.57     1075.46    137.95 o
 -11   1  22     1347.68     1341.34    148.73 o
  -9   1  22      178.17      121.82    159.45 o
  -7   1  22      240.97      230.48    121.36 o
  -5   1  22      721.92      722.68    139.03 o
  -3   1  22      412.06      449.82    217.75 o
  -1   1  22       33.89      119.38    194.43 o
   1   1  22      123.15      -87.65    217.40 o
   3   1  22       30.57       62.34    162.17 o
   5   1  22       76.61        7.39    243.84 o
 -40   2  22      381.84      808.89    242.23 o
 -38   2  22      438.92      136.29    128.96 o
 -36   2  22      549.87      420.22    157.50 o
 -34   2  22      366.41      359.90    149.16 o
 -32   2  22     1022.32      988.39    166.15 o
 -30   2  22      668.14      819.03    127.50 o
 -28   2  22      263.97      362.18    137.71 o
 -26   2  22     1431.41     1512.71    219.60 o
 -24   2  22     2092.40     2289.89    196.85 o
 -22   2  22        6.30      107.63    131.68 o
 -20   2  22      458.80      410.76    131.91 o
 -18   2  22      850.41     1002.93    154.89 o
 -16   2  22     2121.62     1995.60    183.05 o
 -14   2  22      303.57      281.47    135.94 o
 -12   2  22     1314.48     1566.05    266.24 o
 -10   2  22      590.06      695.97    210.59 o
  -8   2  22      128.30       27.02    193.97 o
  -6   2  22      147.57      -18.62    137.79 o
  -4   2  22      959.30     1091.51    181.26 o
  -2   2  22       26.40      -19.74    147.85 o
   0   2  22      204.45      191.77    170.63 o
   2   2  22       20.93      111.99    227.68 o
 -31   3  22      303.89      208.50    155.45 o
 -29   3  22       54.89       72.00    152.02 o
 -27   3  22      234.02      311.01    150.69 o
 -25   3  22      352.59      433.65    158.78 o
 -21   3  22      324.69      291.18    184.96 o
 -19   3  22       18.51      -93.98    180.11 o
 -17   3  22      492.22      442.66    220.06 o
 -15   3  22       23.27      -18.70    195.35 o
 -13   3  22      467.16      571.28    225.14 o
 -11   3  22      338.79      481.78    161.12 o
  -9   3  22      142.85      234.58    172.38 o
  -7   3  22       37.12       85.42    163.43 o
  -5   3  22      139.96      209.44    245.92 o
 -41   1  23      168.91      176.65    258.85 o
 -39   1  23      259.94      258.94    122.78 o
 -37   1  23      502.96      629.94    125.40 o
 -35   1  23      723.20      860.68    132.97 o
 -33   1  23     1093.07     1163.11    133.51 o
 -31   1  23       27.53      114.00    142.47 o
 -29   1  23      225.50      196.63    147.62 o
 -27   1  23      219.36      405.23    144.85 o
 -25   1  23     1765.18     1904.32    189.00 o
 -23   1  23      787.41      777.41    153.27 o
 -21   1  23      100.29      131.50    125.81 o
 -19   1  23     1399.57     1104.97    313.23 o
 -17   1  23      545.79      457.33    115.69 o
 -15   1  23      411.34      348.79    119.46 o
 -13   1  23      286.27      294.61    118.93 o
 -11   1  23     1480.47     1603.74    159.65 o
  -9   1  23      680.43      760.00    140.85 o
  -7   1  23       91.28      137.70    132.91 o
  -5   1  23      365.86      446.59    132.34 o
  -3   1  23      357.97      648.40    211.75 o
  -1   1  23      412.45      419.34    239.92 o
   1   1  23      391.13      654.64    243.61 o
 -40   2  23       40.79       69.97    208.28 o
 -38   2  23      523.07       95.91    123.19 o
 -36   2  23     1046.19     1227.48    191.52 o
 -34   2  23       85.51       65.83    144.59 o
 -32   2  23      666.53      826.70    160.51 o
 -30   2  23     1053.21     1260.76    141.00 o
 -28   2  23      197.66      406.12    142.13 o
 -26   2  23      589.21      728.30    207.59 o
 -24   2  23     3520.32     4183.16    289.10 o
 -22   2  23      127.73      210.45    137.60 o
 -20   2  23      763.37      869.30    154.54 o
 -18   2  23     1676.26     1767.60    175.39 o
 -16   2  23     1039.05     1181.59    163.24 o
 -14   2  23       10.84      198.82    188.89 o
 -12   2  23     2182.30     2857.78    317.97 o
 -10   2  23      525.60      656.72    200.66 o
  -8   2  23       54.61      -15.47    189.12 o
  -6   2  23      530.89      353.30    223.75 o
  -4   2  23      420.72      353.30    252.62 o
 -31   3  23       21.58      301.80    252.62 o
 -29   3  23      692.85      519.95    169.08 o
 -27   3  23       84.16       14.94    236.34 o
 -25   3  23       62.68     -188.66    201.36 o
 -21   3  23      470.73      661.57    208.98 o
 -19   3  23       42.84       10.39    181.96 o
 -17   3  23      444.76      403.87    218.21 o
 -15   3  23      453.17      528.79    206.67 o
 -13   3  23       22.19     -110.84    216.60 o
 -11   3  23      193.66      163.26    188.66 o
  -9   3  23      303.87      564.58    233.91 o
 -44   0  24      989.51      982.77    263.24 o
 -42   0  24       42.99     -142.94    204.59 o
 -40   0  24      459.80      485.38    236.92 o
 -38   0  24     2841.99     2685.29    321.43 o
 -36   0  24      665.05      717.68    240.38 o
 -34   0  24      546.02      437.81    227.91 o
 -32   0  24     3040.43     3369.94    343.14 o
 -30   0  24     1603.42     1916.12    281.02 o
 -28   0  24      255.40      238.30    188.19 o
 -26   0  24     2104.10     2232.01    284.72 o
 -24   0  24      729.50      876.08    203.67 o
 -22   0  24      764.64      819.74    197.66 o
 -20   0  24     1998.47     1842.22    245.69 o
 -18   0  24       98.49       26.79    153.79 o
 -16   0  24      333.11      222.37    169.26 o
 -14   0  24      315.47      193.51    180.57 o
 -12   0  24      346.93      364.61    169.95 o
 -10   0  24      411.16      305.73    159.56 o
  -6   0  24      174.98      241.07    171.11 o
  -4   0  24      142.03      255.85    196.05 o
  -2   0  24      203.19      453.28    183.58 o
   0   0  24       79.56      -91.67    176.88 o
 -41   1  24      262.63      530.90    173.49 o
 -39   1  24      133.15       26.78    125.35 o
 -37   1  24      554.92      895.78    141.54 o
 -35   1  24      463.85      559.45    122.84 o
 -33   1  24      180.09      278.29    124.56 o
 -31   1  24     1296.50     1519.75    263.70 o
 -29   1  24      980.58     1217.01    179.04 o
 -27   1  24      216.32      200.57    132.94 o
 -25   1  24     1175.64     1306.55    167.39 o
 -23   1  24     1913.47     1947.18    190.67 o
 -21   1  24      521.06      557.42    153.79 o
 -19   1  24     2094.47     1756.79    235.30 o
 -17   1  24     2105.72     2194.69    212.44 o
 -15   1  24      314.54      394.30    123.24 o
 -13   1  24      419.70      422.64    126.30 o
 -11   1  24     1693.53     1677.68    173.37 o
  -9   1  24     1316.02     1300.68    160.80 o
  -7   1  24      325.40      308.46    135.58 o
  -5   1  24     1070.47     1184.58    237.84 o
  -3   1  24      673.41      265.09    199.05 o
  -1   1  24        3.52     -176.65    210.36 o
 -38   2  24       19.57       40.18     72.97 o
 -36   2  24       38.45       26.37    150.66 o
 -34   2  24       38.29     -132.64    236.11 o
 -32   2  24      343.66      423.58    129.84 o
 -30   2  24       79.94      152.88    163.95 o
 -28   2  24       33.37      168.57    155.87 o
 -26   2  24        2.60       46.76    197.20 o
 -24   2  24      613.81      723.03    153.99 o
 -22   2  24      202.67      125.97    139.03 o
 -20   2  24      550.36      654.10    149.71 o
 -18   2  24      244.15      426.74    148.08 o
 -16   2  24      246.51      107.44    192.24 o
 -14   2  24       64.65       62.81    182.19 o
 -12   2  24      308.61      517.94    199.74 o
 -10   2  24      645.94      980.46    238.99 o
  -8   2  24       52.34      161.41    206.67 o
  -6   2  24       83.68      205.51    205.74 o
 -31   3  24      205.97      231.14    232.07 o
 -29   3  24       64.44      128.16    225.37 o
 -27   3  24       88.24       39.02    205.97 o
 -21   3  24      189.72      370.38    205.05 o
 -19   3  24      117.28      170.64    202.74 o
 -17   3  24       97.28       59.11    186.58 o
 -15   3  24      201.22      168.80    210.82 o
 -13   3  24      119.50       96.75    207.59 o
 -41   1  25      366.24      419.34    235.07 o
 -39   1  25      279.71      365.48    171.89 o
 -37   1  25      444.10      499.21    132.54 o
 -35   1  25      822.34     1137.24    262.50 o
 -33   1  25      261.54      441.25    204.59 o
 -31   1  25     1349.77     1409.00    183.39 o
 -29   1  25      637.91      652.36    149.62 o
 -27   1  25      262.15      226.45    140.66 o
 -25   1  25      967.03     1252.21    171.37 o
 -23   1  25     1175.91     1350.33    167.71 o
 -21   1  25       14.92      247.96    136.33 o
 -19   1  25      291.11      376.39    175.72 o
 -17   1  25     1726.56     1609.82    204.94 o
 -15   1  25      159.68      169.98    123.91 o
 -13   1  25      109.81      188.72    153.10 o
 -11   1  25      105.64      172.85    124.39 o
  -9   1  25      532.90      557.42    141.21 o
  -7   1  25       18.32       25.40    184.73 o
  -5   1  25      431.55      399.94    217.98 o
  -3   1  25       48.86       87.98    189.58 o
 -36   2  25       40.71       42.71    346.25 o
 -34   2  25      865.84      923.34    174.79 o
 -32   2  25       24.54        2.86    130.78 o
 -30   2  25      907.59      688.32    162.63 o
 -28   2  25      356.10      427.42    213.83 o
 -26   2  25      219.35      245.18    150.31 o
 -24   2  25       58.29     -135.11    135.11 o
 -22   2  25      763.91      842.93    158.56 o
 -20   2  25      289.25      320.65    143.36 o
 -18   2  25      868.86      820.11    161.41 o
 -16   2  25     1099.55     1274.64    229.76 o
 -14   2  25      141.05       63.50    192.12 o
 -12   2  25      258.56      253.54    207.36 o
 -10   2  25      524.16      633.39    235.07 o
 -23   3  25       25.80      -20.32    179.88 o
 -21   3  25       27.02     -112.92    188.89 o
 -19   3  25      106.72      450.97    211.29 o
 -17   3  25       55.15       96.52    212.44 o
 -42   0  26     1680.17     2335.92    345.21 o
 -40   0  26       42.75      161.87    223.29 o
 -38   0  26     2678.87     2813.91    375.23 o
 -36   0  26      653.75      550.96    247.08 o
 -34   0  26      260.40      126.77    233.45 o
 -32   0  26      341.25      379.62    235.53 o
 -30   0  26     4863.41     5911.60    521.17 o
 -28   0  26     1441.94     1807.82    269.71 o
 -26   0  26     1647.31     1989.55    290.72 o
 -24   0  26     2497.01     2576.53    300.42 o
 -22   0  26     2551.39     2688.29    316.58 o
 -20   0  26      298.24      590.21    195.81 o
 -18   0  26     4049.05     3456.54    354.91 o
 -16   0  26     2633.67     2555.98    306.88 o
 -14   0  26      393.54      449.36    185.88 o
 -12   0  26      485.68      945.59    199.51 o
  -8   0  26      875.43      899.41    199.28 o
  -6   0  26      388.94      457.44    196.51 o
  -4   0  26      344.24      245.69    192.12 o
 -41   1  26       63.86     -162.79    214.52 o
 -39   1  26      287.67      463.90    209.90 o
 -37   1  26        2.66      183.01    128.54 o
 -35   1  26       11.60      113.33    132.76 o
 -33   1  26       17.75      177.96    175.84 o
 -31   1  26      251.04      520.10    168.47 o
 -29   1  26       69.33       58.85    156.84 o
 -27   1  26      151.24      239.23    148.29 o
 -25   1  26        8.94      -15.49    198.47 o
 -23   1  26      331.20      346.92    140.35 o
 -21   1  26        5.84        3.57    126.37 o
 -19   1  26      101.39       94.20     94.02 o
 -17   1  26      116.98      152.17    127.17 o
 -15   1  26      142.42      -17.62    122.30 o
 -13   1  26        1.43       20.73    122.08 o
 -11   1  26      164.26      205.98    135.38 o
  -9   1  26      105.31      177.44    133.40 o
  -7   1  26       44.00        0.23    182.65 o
 -34   2  26        8.54      187.25    130.46 o
 -32   2  26      284.36      301.28    168.75 o
 -30   2  26      113.53      228.92    153.20 o
 -28   2  26      139.13      140.61     50.98 o
 -26   2  26        3.66       -8.66    148.25 o
 -24   2  26      123.59      134.26    229.07 o
 -22   2  26        1.16       -0.46    133.91 o
 -20   2  26      245.13      314.71    142.74 o
 -18   2  26       12.94       12.24    175.72 o
 -16   2  26       15.57       52.88    178.03 o
 -14   2  26       36.23       35.79    203.43 o
 -12   2  26      471.13      339.44    215.21 o
 -39   1  27      449.59      494.62    267.86 o
 -37   1  27      191.89      312.47    134.06 o
 -35   1  27      735.82      910.45    189.85 o
 -33   1  27      180.65      212.12    174.34 o
 -31   1  27      508.64      664.68    183.05 o
 -29   1  27      251.53      498.10    154.74 o
 -27   1  27      685.65      572.65    188.19 o
 -25   1  27      247.33      382.80    160.89 o
 -23   1  27     1359.41     1591.95    314.73 o
 -21   1  27      130.82      106.40    158.41 o
 -19   1  27       17.68       61.25    123.40 o
 -17   1  27      217.90      178.00    160.83 o
 -15   1  27     1521.29     1453.10    170.19 o
 -13   1  27       51.32      160.20    131.85 o
 -11   1  27      649.03      646.77    144.63 o
 -34   2  27      192.74      428.34    233.22 o
 -32   2  27      103.78      128.91    159.22 o
 -30   2  27      115.55       79.65    136.66 o
 -28   2  27       50.28       29.21    129.43 o
 -26   2  27      358.75      530.63    187.62 o
 -24   2  27      198.12      277.41    161.02 o
 -22   2  27      201.28      209.02    150.81 o
 -20   2  27       46.72       -2.17    193.97 o
 -18   2  27       76.29      -56.34    193.27 o
 -16   2  27       93.52      -13.85    185.65 o
 -38   0  28       61.42     -163.49    229.99 o
 -36   0  28      927.32      762.24    275.94 o
 -34   0  28      289.02      271.55    254.00 o
 -32   0  28      140.15      156.56    254.00 o
 -30   0  28      510.22      454.67    214.98 o
 -28   0  28      688.00      519.79    231.61 o
 -26   0  28       60.52      368.77    202.28 o
 -24   0  28      504.72      422.34    203.67 o
 -22   0  28     1547.08     1292.88    244.54 o
 -20   0  28       77.85      235.53    183.11 o
 -18   0  28      913.86      913.95    212.67 o
 -16   0  28      323.26      382.85    216.83 o
 -14   0  28      304.36      261.16    176.42 o
 -12   0  28       45.27       87.29    156.79 o
 -10   0  28      794.76       42.26     79.66 o
 -37   1  28      391.69      530.36    173.71 o
 -35   1  28      500.88      803.65    213.20 o
 -33   1  28       17.93       63.77    179.07 o
 -31   1  28      635.35      698.71    186.26 o
 -29   1  28      363.90      534.25    175.61 o
 -27   1  28       69.11       68.72    159.43 o
 -25   1  28      129.84       90.33    153.09 o
 -23   1  28      608.38      657.39    158.29 o
 -21   1  28       88.52      438.50    188.43 o
 -19   1  28       25.19      -21.26    134.68 o
 -17   1  28      124.68       32.07    129.34 o
 -15   1  28      130.23       -9.95    133.71 o
 -13   1  28       17.44     -140.40    181.96 o
 -30   2  28       26.41      -26.19    150.44 o
 -28   2  28      362.39      532.08    170.64 o
 -26   2  28        6.83      131.30    154.54 o
 -24   2  28      444.91      596.91    286.56 o
 -22   2  28       25.71     -192.35    231.84 o
 -33   1  29      386.88       84.05    228.83 o
 -31   1  29      342.65      206.34    184.85 o
 -29   1  29      218.69      256.75    160.49 o
 -27   1  29       55.88      264.14    168.90 o
 -25   1  29      188.67      199.30    150.14 o
 -23   1  29      224.18      251.35    146.71 o
 -21   1  29      698.69      571.51    196.74 o
 -19   1  29      109.71       87.52    205.97 o
 -17   1  29       33.90       22.40    197.66 o
 -15   1  29      324.76      266.70    203.43 o
 -28   0  30      344.66      462.98    260.70 o
 -26   0  30        6.91     -128.16    226.99 o
 -24   0  30      120.93      175.72    195.35 o
 
